# Supplementary material for: The CSR-1 endogenous RNAi pathway ensures accurate transcriptional reprogramming during the oocyte-to-embryo transition in Caenorhabditis elegans
Source: PLoS Genet. 2018 Mar 26;14(3):e1007252. doi: 10.1371/journal.pgen.1007252 (PMC5886687; doi:10.1371/journal.pgen.1007252)
Supplement: S1 Dataset — (XLSX) [file pgen.1007252.s007.xlsx]

## Sheet: ce_geneExpression_rrr2_edgeR
S1 Dataset. Expression changes in drh-3(rrr2) mutant compared to wild type young adult animals. Analysis performed using edgeR package from Bioconductor.
WormBase ID	logFC	logCPM	LR	PValue	FDR
WBGene00015881	13.5405	4.61981	1219.14	4.21655e-267	8.50984e-263
WBGene00019308	10.3905	4.62846	1188.32	2.11082e-260	2.13003e-256
WBGene00008010	5.42765	5.6478	1136.71	3.46917e-249	2.33383e-245
WBGene00010489	8.70619	4.63445	1129.44	1.32082e-247	5.67179e-244
WBGene00019985	8.36542	4.64639	1129.31	1.40516e-247	5.67179e-244
WBGene00000722	-4.42575	7.04489	996.826	8.79368e-219	2.9579e-215
WBGene00010490	7.37409	4.47273	987.382	9.92868e-217	2.86258e-213
WBGene00019307	6.83276	4.32217	931.846	1.1723e-204	2.95743e-201
WBGene00016885	6.24512	4.42671	916.233	2.90406e-201	6.51219e-198
WBGene00019984	7.14431	4.41119	912.526	1.85754e-200	3.74888e-197
WBGene00044765	7.22227	4.40971	879.935	2.2585e-193	4.14374e-190
WBGene00000703	-3.06644	10.9873	730.638	6.50949e-161	1.09479e-157
WBGene00008862	4.29701	4.63672	708.645	3.94253e-156	6.12062e-153
WBGene00019585	10.0447	3.44106	693.744	6.85666e-153	9.88437e-150
WBGene00000657	-3.3243	10.7546	693.09	9.51232e-153	1.27985e-149
WBGene00011668	-3.48833	5.76265	676.33	4.19732e-149	5.29439e-146
WBGene00000712	-3.15179	10.5261	608.536	2.32868e-134	2.76456e-131
WBGene00006394	2.86756	7.74335	597.862	4.88443e-132	5.47654e-129
WBGene00014158	-4.21984	4.01893	578.33	8.6554e-128	9.19386e-125
WBGene00000133	-4.61609	3.70253	558.271	1.99886e-123	2.01705e-120
WBGene00016274	-2.76099	6.85437	531.31	1.46572e-117	1.40863e-114
WBGene00001816	-3.31216	4.84849	483.741	3.27896e-107	3.008e-104
WBGene00001399	-3.14979	6.13803	471.921	1.22376e-104	1.07382e-101
WBGene00003410	2.49302	9.44535	446.272	4.67065e-99	3.92763e-96
WBGene00000715	-2.60819	7.61845	438.369	2.45181e-97	1.9793e-94
WBGene00007892	3.44461	4.02229	417.359	9.16662e-93	7.11541e-90
WBGene00017678	-2.81937	4.77481	391.719	3.49675e-87	2.61376e-84
WBGene00007282	2.52945	5.28966	385.493	7.92493e-86	5.71218e-83
WBGene00009896	-4.74951	2.45937	369.903	1.96522e-82	1.36766e-79
WBGene00013956	-2.48619	5.40761	362.115	9.75001e-81	6.55916e-78
WBGene00020674	-2.54462	7.8264	359.509	3.60178e-80	2.34487e-77
WBGene00020235	2.25206	6.51124	358.338	6.47723e-80	4.08511e-77
WBGene00017501	3.15862	6.17996	345.144	4.83635e-77	2.95779e-74
WBGene00017498	2.79163	4.48705	344.128	8.05007e-77	4.77843e-74
WBGene00003764	-2.99513	4.36227	343.364	1.18117e-76	6.81094e-74
WBGene00003414	2.51492	5.23309	341.274	3.36867e-76	1.88851e-73
WBGene00011333	2.06863	9.24831	340.265	5.58757e-76	3.04779e-73
WBGene00019565	3.31909	3.3723	339.748	7.24203e-76	3.84628e-73
WBGene00013832	4.13713	2.50882	339.354	8.82299e-76	4.56578e-73
WBGene00014127	-3.90564	2.85541	337.851	1.87409e-75	9.45572e-73
WBGene00008028	-7.60234	2.42783	333.573	1.60205e-74	7.88601e-72
WBGene00011425	-3.55413	3.09622	328.985	1.59941e-73	7.68556e-71
WBGene00009948	-3.14599	3.49963	321.721	6.11077e-72	2.86808e-69
WBGene00011244	-4.02062	2.58199	320.628	1.05712e-71	4.84881e-69
WBGene00016523	-2.59622	5.40754	316.74	7.42876e-71	3.33172e-68
WBGene00002228	1.95351	9.77433	315.796	1.19321e-70	5.23508e-68
WBGene00023421	2.15646	6.06431	308.685	4.22413e-69	1.81386e-66
WBGene00004000	-2.6168	4.20698	307.556	7.44215e-69	3.12911e-66
WBGene00001613	2.98504	3.76985	307.104	9.33451e-69	3.84468e-66
WBGene00017542	-2.20721	5.53309	305.576	2.00908e-68	8.10946e-66
WBGene00000720	-3.46012	4.03896	304.938	2.76723e-68	1.09506e-65
WBGene00013290	-2.23554	6.59067	303.487	5.72969e-68	2.22378e-65
WBGene00008707	-2.04998	8.51016	301.665	1.42923e-67	5.44241e-65
WBGene00000732	-2.14283	6.6998	301.031	1.96432e-67	7.34148e-65
WBGene00008400	-2.01413	7.15414	298.856	5.84735e-67	2.14566e-64
WBGene00018310	3.65954	2.55077	296.595	1.8177e-66	6.55085e-64
WBGene00004737	1.91294	7.82552	295.922	2.54799e-66	9.02166e-64
WBGene00021471	2.09421	6.08946	293.85	7.20763e-66	2.50801e-63
WBGene00000989	-2.36104	4.51779	292.824	1.20562e-65	4.12405e-63
WBGene00015456	3.15928	3.01375	289.018	8.13859e-65	2.73755e-62
WBGene00020788	-1.98001	6.70411	284.784	6.81059e-64	2.2533e-61
WBGene00019105	-2.93313	3.32624	283.455	1.32635e-63	4.31748e-61
WBGene00016823	2.37481	4.39057	279.177	1.13489e-62	3.63562e-60
WBGene00001831	1.89147	7.31588	278.151	1.89881e-62	5.98778e-60
WBGene00017368	1.93973	7.83926	276.659	4.01403e-62	1.24633e-59
WBGene00007515	2.76908	3.37837	276.522	4.30002e-62	1.3149e-59
WBGene00007788	2.01037	6.08829	273.219	2.25556e-61	6.7943e-59
WBGene00012683	-2.36949	4.276	272.774	2.82004e-61	8.36972e-59
WBGene00017265	3.23405	2.70668	271.308	5.88639e-61	1.72173e-58
WBGene00001392	-2.28005	5.55529	269.361	1.56363e-60	4.50818e-58
WBGene00008621	3.48965	2.36787	265.817	9.26081e-60	2.63242e-57
WBGene00007303	2.87341	4.54193	265.569	1.04849e-59	2.93897e-57
WBGene00007789	1.98375	5.88264	263.476	2.99878e-59	8.2906e-57
WBGene00015400	1.87104	6.3858	255.227	1.88375e-57	5.13756e-55
WBGene00020414	-1.82223	6.61113	252.885	6.10302e-57	1.64228e-54
WBGene00003522	4.35705	1.92027	252.662	6.82416e-57	1.81217e-54
WBGene00011236	1.97415	5.59078	252.415	7.72732e-57	2.02536e-54
WBGene00007283	3.54424	2.1735	252.213	8.55112e-57	2.21255e-54
WBGene00013799	2.91469	3.29187	250.28	2.25622e-56	5.76393e-54
WBGene00007228	2.15088	4.55215	249.747	2.94868e-56	7.43879e-54
WBGene00000667	-2.34096	4.28548	247.83	7.71822e-56	1.92308e-53
WBGene00007159	-2.12749	4.70141	246.67	1.38167e-55	3.4006e-53
WBGene00014007	-2.44689	3.68075	246.552	1.46619e-55	3.56513e-53
WBGene00003218	1.69073	9.00068	244.381	4.35903e-55	1.04731e-52
WBGene00010269	2.78603	3.0331	240.457	3.12637e-54	7.42311e-52
WBGene00013278	3.15918	2.49931	239.354	5.43978e-54	1.27658e-51
WBGene00008354	-1.93698	6.51217	238.663	7.69617e-54	1.78533e-51
WBGene00007308	-1.73139	7.94117	237.274	1.54569e-53	3.5449e-51
WBGene00019563	-4.52913	1.83404	236.081	2.81415e-53	6.38148e-51
WBGene00003995	1.91978	5.36825	235.907	3.07008e-53	6.88447e-51
WBGene00008503	1.64335	8.41398	233.822	8.74865e-53	1.94028e-50
WBGene00002047	1.64577	8.39743	231.701	2.53698e-52	5.56537e-50
WBGene00012947	4.88177	1.50272	230.635	4.3338e-52	9.40481e-50
WBGene00006589	-1.9011	6.66577	230.554	4.51409e-52	9.69185e-50
WBGene00011340	-2.35888	3.99999	229.511	7.6217e-52	1.61917e-49
WBGene00008629	-1.85498	5.47584	228.008	1.62128e-51	3.40839e-49
WBGene00010745	-2.46685	3.82292	226.76	3.03288e-51	6.31027e-49
WBGene00019341	1.84421	5.94123	226.018	4.40301e-51	9.0675e-49
WBGene00007601	-1.93411	5.49328	222.081	3.18066e-50	6.48406e-48
WBGene00020354	7.6015	1.03792	221.331	4.63578e-50	9.35592e-48
WBGene00002050	-1.77415	6.30487	219.402	1.22118e-49	2.44018e-47
WBGene00019084	2.44066	4.74072	217.192	3.70657e-49	7.33393e-47
WBGene00016013	-2.85459	2.56963	216.747	4.6339e-49	9.07974e-47
WBGene00015865	-2.46239	3.30516	216.379	5.57621e-49	1.08211e-46
WBGene00019473	2.34453	3.80448	216.114	6.36723e-49	1.22384e-46
WBGene00002036	1.77364	9.39942	211.605	6.13324e-48	1.16775e-45
WBGene00003567	-1.69751	6.50402	210.498	1.06943e-47	2.01713e-45
WBGene00022709	-2.48886	3.46667	208.374	3.10971e-47	5.81114e-45
WBGene00009982	2.07607	4.18194	207.656	4.46023e-47	8.25838e-45
WBGene00007811	1.89335	4.87581	205.908	1.07338e-46	1.96936e-44
WBGene00002348	-1.62103	8.0731	204.465	2.21605e-46	4.02921e-44
WBGene00020860	-2.66102	3.64753	204.34	2.35907e-46	4.25096e-44
WBGene00020054	-2.65419	3.03538	204.174	2.56469e-46	4.58058e-44
WBGene00003610	2.77148	3.24469	203.368	3.84434e-46	6.80584e-44
WBGene00019584	2.43424	3.10784	202.853	4.98145e-46	8.74222e-44
WBGene00015295	-2.262	4.08599	202.196	6.92778e-46	1.20531e-43
WBGene00020237	-2.56628	2.81832	202.013	7.59392e-46	1.30992e-43
WBGene00002994	1.57135	8.75601	201.677	8.99452e-46	1.53837e-43
WBGene00021875	-2.75964	2.50679	200.785	1.40805e-45	2.388e-43
WBGene00003093	-1.66484	6.63385	198.677	4.05982e-45	6.82795e-43
WBGene00015037	2.24022	4.13327	197.517	7.27335e-45	1.21315e-42
WBGene00015557	1.61486	7.9786	197.425	7.61666e-45	1.25605e-42
WBGene00015193	-2.97188	2.35307	197.415	7.65505e-45	1.25605e-42
WBGene00016898	-1.65118	6.63085	196.983	9.50971e-45	1.54778e-42
WBGene00006044	2.26639	4.02192	195.286	2.23106e-44	3.60218e-42
WBGene00009429	2.60308	2.91725	194.631	3.10187e-44	4.96841e-42
WBGene00011461	-2.37909	2.94701	194.182	3.8859e-44	6.17522e-42
WBGene00003566	-1.74519	6.15019	193.749	4.83115e-44	7.61736e-42
WBGene00012144	1.662	6.22979	193.05	6.86416e-44	1.0739e-41
WBGene00011462	-2.39155	3.02327	192.846	7.60485e-44	1.18062e-41
WBGene00017059	-2.4366	3.18676	192.737	8.03578e-44	1.238e-41
WBGene00013383	1.69683	5.27296	192.089	1.11274e-43	1.70131e-41
WBGene00001855	1.50009	8.12819	191.61	1.41567e-43	2.1482e-41
WBGene00016659	-2.35498	3.46906	190.963	1.95964e-43	2.95145e-41
WBGene00008005	1.56243	7.80482	190.256	2.79476e-43	4.17806e-41
WBGene00009759	-1.96537	4.81177	189.923	3.30432e-43	4.90352e-41
WBGene00015500	2.08324	3.67844	189.452	4.18771e-43	6.16908e-41
WBGene00012801	1.84483	4.95148	188.912	5.49189e-43	8.03169e-41
WBGene00002368	1.9253	7.75774	188.856	5.65028e-43	8.20388e-41
WBGene00022110	2.25377	3.8661	187.808	9.56629e-43	1.37905e-40
WBGene00017177	1.53152	7.2294	187.367	1.19437e-42	1.70956e-40
WBGene00019654	-2.17271	3.32458	184.935	4.05511e-42	5.7634e-40
WBGene00011132	-2.898	2.30175	184.427	5.23462e-42	7.38776e-40
WBGene00015291	-1.83921	4.7614	184.37	5.38764e-42	7.55093e-40
WBGene00003514	-1.73567	7.72271	183.943	6.67607e-42	9.29217e-40
WBGene00013895	-1.63382	6.08278	183.243	9.49229e-42	1.31215e-39
WBGene00000546	-2.1354	3.91788	182.736	1.22452e-41	1.68118e-39
WBGene00003474	-1.68889	5.85613	182.405	1.44626e-41	1.97219e-39
WBGene00006057	-2.14787	3.32663	182.131	1.66003e-41	2.24851e-39
WBGene00010212	1.88324	4.20928	181.106	2.77926e-41	3.7394e-39
WBGene00044206	3.62876	1.73657	180.244	4.28782e-41	5.73091e-39
WBGene00018783	2.00676	3.66033	180.114	4.5772e-41	6.07744e-39
WBGene00000530	1.65202	6.20595	180.052	4.72186e-41	6.22853e-39
WBGene00008801	-2.70149	2.45548	179.008	7.97901e-41	1.04566e-38
WBGene00016658	-1.54083	6.95914	177.407	1.78464e-40	2.32372e-38
WBGene00016612	-2.26998	2.98518	176.917	2.28346e-40	2.95415e-38
WBGene00017069	2.49237	2.73651	176.772	2.45599e-40	3.15712e-38
WBGene00020665	3.61624	1.63793	175.712	4.18521e-40	5.34594e-38
WBGene00020463	1.49897	7.4722	175.696	4.21966e-40	5.35604e-38
WBGene00044213	3.11327	1.99613	175.563	4.51069e-40	5.68967e-38
WBGene00021853	1.69217	5.15426	175.444	4.78837e-40	6.00241e-38
WBGene00011968	-1.88242	4.53721	175.067	5.79007e-40	7.21328e-38
WBGene00006886	-2.81712	2.18558	173.994	9.92967e-40	1.22945e-37
WBGene00012861	2.23984	3.04178	173.657	1.17612e-39	1.44734e-37
WBGene00020053	1.98352	3.71082	173.365	1.36211e-39	1.66607e-37
WBGene00022531	1.44237	8.63613	173.064	1.58463e-39	1.92657e-37
WBGene00017808	-3.16124	1.85516	171.683	3.1736e-39	3.83531e-37
WBGene00000405	1.38499	8.57553	171.491	3.49577e-39	4.1995e-37
WBGene00008740	1.60726	6.1744	170.813	4.91591e-39	5.87059e-37
WBGene00021472	-2.7315	2.3795	169.912	7.73524e-39	9.1831e-37
WBGene00009563	1.55009	6.64012	169.136	1.14259e-38	1.34853e-36
WBGene00015937	-1.61314	5.09704	166.52	4.25936e-38	4.99782e-36
WBGene00010785	1.38013	10.9079	166.18	5.0532e-38	5.89501e-36
WBGene00004062	-1.42301	7.34905	165.409	7.44537e-38	8.63577e-36
WBGene00018099	1.7083	4.55153	165.361	7.63017e-38	8.79955e-36
WBGene00021465	1.51006	6.26123	163.557	1.88989e-37	2.16714e-35
WBGene00019600	1.41402	8.78823	163.516	1.92953e-37	2.2001e-35
WBGene00008537	1.98137	6.28962	162.388	3.40294e-37	3.85833e-35
WBGene00001481	1.55934	5.36181	162.325	3.5132e-37	3.96108e-35
WBGene00002263	1.38758	9.00751	162.266	3.61868e-37	4.05734e-35
WBGene00001604	-1.7351	6.32026	162.214	3.71411e-37	4.14133e-35
WBGene00001663	2.48094	2.36711	161.92	4.30787e-37	4.777e-35
WBGene00019550	2.20499	2.7045	160.972	6.93888e-37	7.65249e-35
WBGene00019818	3.26935	1.41946	160.695	7.97594e-37	8.74839e-35
WBGene00004157	-2.81852	2.39188	160.462	8.96948e-37	9.7621e-35
WBGene00001795	-1.43195	6.57344	160.456	8.99688e-37	9.7621e-35
WBGene00017635	-1.8101	4.15771	159.604	1.38084e-36	1.49027e-34
WBGene00002219	1.39907	7.4944	159.465	1.48097e-36	1.58984e-34
WBGene00004798	1.64085	10.912	159.2	1.69254e-36	1.80735e-34
WBGene00000616	-1.94439	6.04886	159.034	1.83995e-36	1.95441e-34
WBGene00004955	1.335	10.3964	158.67	2.20923e-36	2.33438e-34
WBGene00006047	-2.96994	1.68224	158.223	2.76636e-36	2.90785e-34
WBGene00002221	1.41825	7.9836	158.136	2.89013e-36	3.0222e-34
WBGene00003958	-1.39705	7.70713	157.134	4.78403e-36	4.97687e-34
WBGene00044644	2.82759	2.44541	156.758	5.78276e-36	5.98501e-34
WBGene00020035	1.72742	4.58957	156.733	5.85595e-36	6.02984e-34
WBGene00044122	-2.20061	2.8666	156.485	6.63245e-36	6.79472e-34
WBGene00011741	1.47045	7.38216	156.283	7.34307e-36	7.48474e-34
WBGene00008922	1.62077	4.66535	156.148	7.86009e-36	7.97148e-34
WBGene00019950	-2.47185	2.27267	156.011	8.41853e-36	8.49514e-34
WBGene00022251	-1.87776	3.84699	155.834	9.20115e-36	9.23869e-34
WBGene00011819	1.51149	6.02506	155.409	1.13976e-35	1.13875e-33
WBGene00012581	4.10742	0.909249	155.343	1.17815e-35	1.1713e-33
WBGene00020652	1.83298	3.95021	155.306	1.20016e-35	1.18734e-33
WBGene00003515	-1.36626	8.8366	154.255	2.0369e-35	2.0053e-33
WBGene00000978	-3.49064	1.23594	153.287	3.31533e-35	3.24806e-33
WBGene00050913	-2.83865	1.77136	153.263	3.35508e-35	3.27112e-33
WBGene00017135	3.97575	0.895132	152.99	3.84963e-35	3.73525e-33
WBGene00021398	-1.64225	5.61413	152.721	4.40804e-35	4.25661e-33
WBGene00022657	-4.46486	0.731363	152.442	5.0717e-35	4.87414e-33
WBGene00018538	-1.9245	3.52495	152.409	5.15673e-35	4.93237e-33
WBGene00011152	1.71451	4.13321	152.35	5.31241e-35	5.05732e-33
WBGene00007049	2.14611	3.34783	151.201	9.47436e-35	8.97707e-33
WBGene00017851	-1.49229	6.46133	150.711	1.21204e-34	1.14306e-32
WBGene00002067	-1.88757	4.22277	150.259	1.52209e-34	1.42878e-32
WBGene00001436	2.11728	3.39236	150.105	1.64399e-34	1.53607e-32
WBGene00012896	1.67351	9.89664	149.918	1.80636e-34	1.68e-32
WBGene00015683	1.82532	3.69248	149.492	2.23861e-34	2.07246e-32
WBGene00000118	-1.42121	6.57148	149.202	2.5907e-34	2.38746e-32
WBGene00018840	-2.36826	2.29024	149.026	2.83075e-34	2.59683e-32
WBGene00003956	-1.40314	6.55516	148.979	2.89865e-34	2.64709e-32
WBGene00022265	4.21334	1.10282	148.737	3.27378e-34	2.97619e-32
WBGene00015515	1.4584	6.75913	148.608	3.49303e-34	3.16127e-32
WBGene00020353	-1.47921	6.17445	148.551	3.59454e-34	3.23862e-32
WBGene00021969	-1.57963	5.01794	148.242	4.19995e-34	3.76726e-32
WBGene00007793	-2.12335	2.77484	148.158	4.38182e-34	3.913e-32
WBGene00007092	1.38532	7.00895	147.043	7.67793e-34	6.81884e-32
WBGene00009922	1.3307	8.72093	147.037	7.70338e-34	6.81884e-32
WBGene00000707	-1.87759	7.11522	146.684	9.20274e-34	8.11047e-32
WBGene00011102	-1.39295	6.26158	146.138	1.21085e-33	1.06249e-31
WBGene00016540	1.5878	4.45526	145.808	1.42974e-33	1.24914e-31
WBGene00000753	-1.71346	5.17466	145.568	1.61337e-33	1.40349e-31
WBGene00018602	1.70883	5.22467	145.069	2.07439e-33	1.7968e-31
WBGene00011691	1.98192	3.46814	144.989	2.15948e-33	1.86251e-31
WBGene00009659	2.44752	5.01799	144.773	2.40779e-33	2.06783e-31
WBGene00007248	-1.45774	5.79249	144.23	3.16435e-33	2.70605e-31
WBGene00009621	-1.58092	6.66809	143.453	4.67876e-33	3.98425e-31
WBGene00001110	1.37267	6.90262	143.368	4.88445e-33	4.14193e-31
WBGene00013380	1.44737	6.40165	142.84	6.37087e-33	5.37979e-31
WBGene00019598	2.00722	3.38494	142.776	6.57854e-33	5.532e-31
WBGene00001571	1.30561	7.79118	142.633	7.06977e-33	5.92042e-31
WBGene00016399	-1.57579	5.59221	142.227	8.67384e-33	7.23369e-31
WBGene00014246	-3.64148	1.54062	141.414	1.30654e-32	1.08513e-30
WBGene00021055	2.38015	2.28173	141.169	1.47802e-32	1.22252e-30
WBGene00016273	3.52538	1.08018	140.657	1.91198e-32	1.57501e-30
WBGene00014247	-2.49547	3.45925	140.276	2.31611e-32	1.90015e-30
WBGene00044535	1.57201	5.03934	139.334	3.72275e-32	3.04181e-30
WBGene00001699	-1.94466	4.61552	138.812	4.84218e-32	3.94052e-30
WBGene00015710	-2.64716	2.0411	138.072	7.02994e-32	5.69792e-30
WBGene00010362	2.0606	3.10214	137.127	1.13093e-31	9.12981e-30
WBGene00019430	-1.46568	5.20666	136.956	1.23306e-31	9.91459e-30
WBGene00001601	1.69202	8.3125	136.676	1.41942e-31	1.13678e-29
WBGene00003986	-1.32419	6.49114	136.26	1.75038e-31	1.39629e-29
WBGene00000212	-1.67144	4.19347	136.224	1.78231e-31	1.41617e-29
WBGene00008003	1.5508	4.6768	136.132	1.86712e-31	1.47774e-29
WBGene00012552	1.71593	4.06539	136.083	1.91365e-31	1.50865e-29
WBGene00021772	4.06011	0.741161	135.985	2.01046e-31	1.5788e-29
WBGene00019461	-1.86673	3.25171	135.806	2.20022e-31	1.71968e-29
WBGene00009773	2.34352	2.01058	135.8	2.20691e-31	1.71968e-29
WBGene00019617	-1.25444	9.29738	135.702	2.31862e-31	1.79979e-29
WBGene00017968	-1.47929	6.66161	135.594	2.4485e-31	1.89332e-29
WBGene00008848	1.86776	7.62815	135.499	2.56859e-31	1.9786e-29
WBGene00022586	1.35722	6.37357	135.404	2.69369e-31	2.06708e-29
WBGene00004243	1.37179	6.72155	135.208	2.97312e-31	2.27286e-29
WBGene00000785	-1.28258	8.32958	135.129	3.09449e-31	2.35672e-29
WBGene00004904	-2.46543	5.21233	135.069	3.18912e-31	2.41965e-29
WBGene00004242	1.36551	6.57701	134.975	3.34354e-31	2.52731e-29
WBGene00001214	1.27497	9.0303	134.931	3.41873e-31	2.57451e-29
WBGene00020084	-1.55083	4.34912	134.681	3.87749e-31	2.90913e-29
WBGene00006436	-1.27861	8.95122	134.036	5.36572e-31	4.01078e-29
WBGene00016971	1.30963	7.63379	133.965	5.56003e-31	4.14068e-29
WBGene00020531	1.7703	3.5668	133.626	6.5952e-31	4.89354e-29
WBGene00020989	-2.07332	3.08669	133.582	6.74343e-31	4.98519e-29
WBGene00007611	1.91477	3.30859	133.555	6.83756e-31	5.03256e-29
WBGene00007966	1.9596	8.29698	133.549	6.85736e-31	5.03256e-29
WBGene00021263	1.85416	3.16241	132.897	9.52465e-31	6.96473e-29
WBGene00012020	1.39607	7.74172	132.801	9.9925e-31	7.28046e-29
WBGene00020116	-1.53126	4.49401	132.682	1.06136e-30	7.70517e-29
WBGene00000894	1.34647	8.28918	131.643	1.79094e-30	1.29551e-28
WBGene00012845	1.34102	6.7834	131.6	1.83058e-30	1.31945e-28
WBGene00009662	2.94533	2.39582	131.539	1.88748e-30	1.35563e-28
WBGene00019406	-1.3887	5.69463	131.453	1.97043e-30	1.41018e-28
WBGene00021015	1.61588	4.19056	131.445	1.97894e-30	1.41127e-28
WBGene00022090	-1.34298	6.25658	131.237	2.19728e-30	1.56146e-28
WBGene00020609	-4.01158	1.17689	130.94	2.55246e-30	1.8075e-28
WBGene00011435	2.37431	3.03621	130.869	2.64467e-30	1.86625e-28
WBGene00012156	1.26614	6.97757	130.824	2.7057e-30	1.90266e-28
WBGene00013656	-3.3201	1.25327	130.383	3.37952e-30	2.36824e-28
WBGene00000562	2.51662	1.89961	130.296	3.5302e-30	2.46527e-28
WBGene00015574	-2.19739	2.46151	129.945	4.21198e-30	2.93124e-28
WBGene00009626	-1.2989	7.21254	129.935	4.2333e-30	2.93596e-28
WBGene00012325	-2.12712	2.44397	129.84	4.44246e-30	3.07047e-28
WBGene00006759	-1.19064	10.5884	129.802	4.52663e-30	3.11797e-28
WBGene00018393	-1.20741	8.41008	129.583	5.05616e-30	3.47086e-28
WBGene00018350	-1.49124	5.6469	129.212	6.09522e-30	4.16996e-28
WBGene00015676	-1.3163	6.56006	129.154	6.27477e-30	4.27829e-28
WBGene00003096	1.34376	5.75412	128.872	7.23234e-30	4.91458e-28
WBGene00020139	-1.28244	6.63329	128.453	8.93248e-30	6.04951e-28
WBGene00016283	-1.70858	3.65014	128.44	8.99357e-30	6.07051e-28
WBGene00012961	-1.93217	2.85823	128.196	1.01704e-29	6.84198e-28
WBGene00021214	-2.10358	2.71189	128.036	1.10227e-29	7.37166e-28
WBGene00018343	-1.87655	4.8267	128.035	1.10308e-29	7.37166e-28
WBGene00010650	-2.7449	1.89324	127.989	1.12853e-29	7.51681e-28
WBGene00013981	1.31454	7.02801	127.95	1.15123e-29	7.6428e-28
WBGene00020098	1.42142	5.09949	127.836	1.21887e-29	8.06529e-28
WBGene00044475	-2.10595	2.50491	127.587	1.38214e-29	9.11578e-28
WBGene00017426	-1.77031	3.38617	127.315	1.58494e-29	1.04193e-27
WBGene00006820	-1.1848	9.37735	127.058	1.8046e-29	1.18248e-27
WBGene00003877	-1.25885	7.30943	126.936	1.9182e-29	1.25285e-27
WBGene00013254	2.95917	1.50941	125.863	3.29389e-29	2.14443e-27
WBGene00016299	3.22302	0.949265	125.722	3.53646e-29	2.29495e-27
WBGene00008560	-1.46884	4.67124	125.228	4.53735e-29	2.93503e-27
WBGene00022399	1.26967	7.14966	124.882	5.40102e-29	3.48254e-27
WBGene00018375	-2.50675	1.68788	124.351	7.05859e-29	4.53683e-27
WBGene00019542	1.38482	5.58583	124.228	7.50918e-29	4.81112e-27
WBGene00007362	1.34869	5.52949	123.759	9.51447e-29	6.07661e-27
WBGene00020155	-1.41192	5.40592	123.717	9.71464e-29	6.18488e-27
WBGene00016614	-1.45968	5.2194	123.054	1.35725e-28	8.61385e-27
WBGene00017951	1.33551	7.65231	123.033	1.37172e-28	8.67836e-27
WBGene00019528	1.36973	5.58902	122.54	1.75844e-28	1.10903e-26
WBGene00014169	-1.47382	4.39428	122.106	2.18867e-28	1.37606e-26
WBGene00011736	-1.30141	7.68785	121.369	3.17304e-28	1.98877e-26
WBGene00001688	1.3283	6.08713	120.993	3.83463e-28	2.39599e-26
WBGene00009374	1.22321	6.7511	120.919	3.98067e-28	2.47956e-26
WBGene00010834	-1.21393	7.20935	120.623	4.62057e-28	2.8693e-26
WBGene00004042	1.20904	9.10809	120.345	5.31609e-28	3.29108e-26
WBGene00018134	-1.36798	4.99229	120.237	5.61456e-28	3.46523e-26
WBGene00012148	1.32493	6.44356	119.906	6.63207e-28	4.08074e-26
WBGene00013710	-1.78746	3.00299	119.763	7.12933e-28	4.36371e-26
WBGene00012087	-1.52203	5.69372	119.761	7.13519e-28	4.36371e-26
WBGene00021192	1.2041	7.37097	119.589	7.7823e-28	4.74509e-26
WBGene00009581	-1.42319	4.97306	119.469	8.26965e-28	5.02705e-26
WBGene00010037	1.18919	8.39557	119.129	9.81465e-28	5.94833e-26
WBGene00020567	-1.71576	3.20931	119.094	9.9859e-28	6.034e-26
WBGene00009096	-2.19172	2.19074	118.631	1.26132e-27	7.59881e-26
WBGene00004239	1.17652	7.93454	118.205	1.56352e-27	9.39136e-26
WBGene00011134	-2.97022	1.25207	118.063	1.6799e-27	1.00605e-25
WBGene00010690	1.47722	4.54088	117.829	1.89038e-27	1.12874e-25
WBGene00021207	-1.80772	2.98459	117.757	1.95998e-27	1.16685e-25
WBGene00012492	2.16777	2.03365	117.583	2.13989e-27	1.27021e-25
WBGene00019619	-1.23359	6.96973	117.534	2.19354e-27	1.29761e-25
WBGene00006586	-1.34691	6.04177	117.529	2.1989e-27	1.29761e-25
WBGene00010697	1.25016	7.87181	117.484	2.2494e-27	1.32354e-25
WBGene00003482	-1.17981	7.97766	117.164	2.64234e-27	1.54757e-25
WBGene00022206	-1.64762	4.52527	117.162	2.64548e-27	1.54757e-25
WBGene00015497	-1.5477	4.08939	117.043	2.80943e-27	1.63873e-25
WBGene00022505	-1.88611	3.63937	116.902	3.01583e-27	1.75405e-25
WBGene00013729	1.25709	7.44852	116.842	3.10836e-27	1.80267e-25
WBGene00044514	3.32971	0.970563	116.185	4.3292e-27	2.50349e-25
WBGene00000197	1.18883	9.25542	116.065	4.60043e-27	2.65274e-25
WBGene00020616	-2.45125	1.73782	115.464	6.22923e-27	3.58172e-25
WBGene00006583	-1.65889	3.4255	115.34	6.63114e-27	3.80198e-25
WBGene00022669	1.60433	4.09423	114.56	9.82635e-27	5.618e-25
WBGene00010833	-1.73728	3.03513	114.535	9.94954e-27	5.67236e-25
WBGene00002231	1.14779	8.69139	114.423	1.053e-26	5.98637e-25
WBGene00008583	1.75562	3.23925	113.819	1.42789e-26	8.09485e-25
WBGene00001977	1.23538	6.92575	113.739	1.48629e-26	8.40235e-25
WBGene00004257	-1.4242	4.76507	113.731	1.49259e-26	8.4144e-25
WBGene00044296	-1.46191	4.16258	113.688	1.52483e-26	8.57218e-25
WBGene00020214	-1.40275	4.49919	113.581	1.60934e-26	9.02216e-25
WBGene00018718	-1.33068	5.41534	113.408	1.75638e-26	9.81916e-25
WBGene00014091	-1.38396	5.46988	113.15	2.00041e-26	1.11526e-24
WBGene00008567	-1.39527	4.7466	113.016	2.14052e-26	1.19008e-24
WBGene00010666	1.52618	3.72737	112.816	2.36799e-26	1.31243e-24
WBGene00019368	1.77791	2.93613	112.811	2.37358e-26	1.31243e-24
WBGene00020559	-1.45486	4.1871	112.806	2.38009e-26	1.31243e-24
WBGene00016444	1.14427	7.21183	112.422	2.88838e-26	1.58837e-24
WBGene00003052	1.11689	8.91828	112.415	2.89891e-26	1.58983e-24
WBGene00010452	1.53622	4.05797	112.367	2.9697e-26	1.62424e-24
WBGene00010953	2.59381	1.31018	112.125	3.35549e-26	1.83028e-24
WBGene00001398	-1.38813	7.73709	112.039	3.50352e-26	1.90588e-24
WBGene00007812	-1.26257	6.04659	112.018	3.54093e-26	1.92105e-24
WBGene00010266	-1.17252	7.98957	111.824	3.90523e-26	2.11301e-24
WBGene00011350	1.22221	6.94082	111.811	3.93031e-26	2.1209e-24
WBGene00015504	1.12929	8.07161	111.531	4.52688e-26	2.43631e-24
WBGene00022108	1.48405	4.00478	111.448	4.72054e-26	2.53377e-24
WBGene00011803	-1.14281	7.40127	111.431	4.76165e-26	2.54906e-24
WBGene00006416	-1.43093	4.39694	111.423	4.78051e-26	2.55239e-24
WBGene00016317	1.14917	7.17279	111.398	4.84121e-26	2.57798e-24
WBGene00009221	1.77263	2.7356	111.291	5.10881e-26	2.71331e-24
WBGene00009577	-1.59999	3.66297	111.268	5.16828e-26	2.73769e-24
WBGene00016714	-2.0568	3.26863	111.237	5.25016e-26	2.77212e-24
WBGene00008823	1.32606	4.95258	111.233	5.26073e-26	2.77212e-24
WBGene00022834	2.05811	2.24307	111.201	5.34627e-26	2.80986e-24
WBGene00021619	-2.27045	2.40279	111.174	5.41902e-26	2.84069e-24
WBGene00020007	-1.50812	4.15721	111.011	5.88519e-26	3.07707e-24
WBGene00011501	1.19557	7.55751	110.968	6.01435e-26	3.13648e-24
WBGene00022257	1.19593	8.33276	110.646	7.07407e-26	3.67434e-24
WBGene00045399	-1.45771	6.59279	110.644	7.08215e-26	3.67434e-24
WBGene00016322	-1.4771	4.4284	110.517	7.54951e-26	3.90677e-24
WBGene00021555	1.16176	7.09352	110.308	8.39049e-26	4.33087e-24
WBGene00010989	1.49695	4.76208	110.218	8.78077e-26	4.52075e-24
WBGene00020435	1.65933	3.6185	110.01	9.75053e-26	5.00726e-24
WBGene00013452	-2.36683	1.92342	109.929	1.01573e-25	5.20293e-24
WBGene00007926	-1.8768	2.71167	109.893	1.03429e-25	5.28458e-24
WBGene00000670	1.59646	4.30801	109.812	1.07739e-25	5.4909e-24
WBGene00011638	1.16099	8.25623	109.587	1.20681e-25	6.13497e-24
WBGene00018660	1.86538	2.55243	109.364	1.3508e-25	6.84972e-24
WBGene00021386	-2.08642	3.05488	109.202	1.46569e-25	7.41368e-24
WBGene00011891	-1.18895	7.55215	109.182	1.48017e-25	7.46819e-24
WBGene00017555	-2.03011	2.099	109.133	1.51733e-25	7.63661e-24
WBGene00009097	-2.00415	2.38063	109.038	1.59212e-25	7.99308e-24
WBGene00017537	-1.3724	5.05009	108.908	1.69988e-25	8.50244e-24
WBGene00008027	-3.63039	0.625238	108.906	1.70201e-25	8.50244e-24
WBGene00014117	1.29035	6.5191	108.875	1.72857e-25	8.61385e-24
WBGene00008205	-1.17267	8.31025	108.806	1.7894e-25	8.895e-24
WBGene00015084	-1.84989	2.64078	108.635	1.95125e-25	9.67569e-24
WBGene00008566	1.46781	4.13092	108.608	1.9774e-25	9.78134e-24
WBGene00011490	1.40641	6.09492	108.479	2.11126e-25	1.04179e-23
WBGene00011320	1.13716	7.52087	108.429	2.16503e-25	1.06572e-23
WBGene00012867	1.27603	5.14431	108.404	2.19269e-25	1.07671e-23
WBGene00016450	-1.53082	4.02348	108.159	2.48094e-25	1.2153e-23
WBGene00017134	1.22297	7.08869	108.032	2.64495e-25	1.2925e-23
WBGene00011812	2.00325	2.22567	108.005	2.681e-25	1.30695e-23
WBGene00016707	-1.61756	3.43918	107.906	2.81871e-25	1.37077e-23
WBGene00012395	1.19343	6.87229	107.865	2.87655e-25	1.39554e-23
WBGene00013946	-1.33905	5.03824	107.27	3.88374e-25	1.87966e-23
WBGene00010925	-1.78173	3.3506	107.12	4.19047e-25	2.02326e-23
WBGene00020611	-2.73582	1.18497	107.053	4.33483e-25	2.08796e-23
WBGene00044741	-3.27459	0.777969	106.872	4.74943e-25	2.28222e-23
WBGene00016786	2.36699	1.44837	106.792	4.94458e-25	2.37034e-23
WBGene00007597	2.14352	4.32937	106.773	4.99204e-25	2.38743e-23
WBGene00022652	-2.33119	1.84597	106.709	5.15674e-25	2.46036e-23
WBGene00007794	-1.67062	3.44422	106.666	5.26814e-25	2.50759e-23
WBGene00004130	-1.13945	8.59806	106.65	5.31206e-25	2.52254e-23
WBGene00019977	-1.77444	2.69508	106.41	5.99619e-25	2.84073e-23
WBGene00021016	-2.0866	2.37366	106.297	6.34791e-25	3.00032e-23
WBGene00019766	1.19644	7.36269	106.138	6.87727e-25	3.24292e-23
WBGene00015929	1.32253	5.10844	105.911	7.7104e-25	3.6273e-23
WBGene00018268	-1.92981	2.34024	105.749	8.36876e-25	3.92787e-23
WBGene00000731	2.41113	1.51077	105.711	8.53062e-25	3.98967e-23
WBGene00009515	-1.81358	3.24582	105.709	8.53996e-25	3.98967e-23
WBGene00011330	-1.10446	7.73455	105.658	8.76112e-25	4.08353e-23
WBGene00011172	1.39433	4.2539	105.42	9.8805e-25	4.59466e-23
WBGene00010353	1.17666	6.4849	105.146	1.13456e-24	5.26384e-23
WBGene00016361	-2.83738	3.09634	104.978	1.2348e-24	5.71575e-23
WBGene00016498	-1.06739	9.6377	104.908	1.27964e-24	5.90975e-23
WBGene00005022	1.0887	8.59302	104.893	1.28921e-24	5.94039e-23
WBGene00015468	1.3223	6.77666	104.787	1.35976e-24	6.25117e-23
WBGene00017506	-1.36263	6.82454	104.685	1.43152e-24	6.5661e-23
WBGene00000557	2.89236	1.33612	104.56	1.52533e-24	6.98055e-23
WBGene00017962	-1.3357	5.04438	104.531	1.54734e-24	7.06526e-23
WBGene00015052	-1.49408	3.8943	104.515	1.56028e-24	7.10826e-23
WBGene00000367	-1.29888	4.79496	104.302	1.73682e-24	7.89468e-23
WBGene00010621	1.41327	8.96325	104.107	1.91719e-24	8.69498e-23
WBGene00000081	-1.11177	7.51452	104.039	1.98413e-24	8.97839e-23
WBGene00010279	1.0785	8.4944	103.99	2.03302e-24	9.16646e-23
WBGene00020590	-4.48801	0.136909	103.989	2.03477e-24	9.16646e-23
WBGene00007709	1.1975	8.70117	103.909	2.11849e-24	9.52234e-23
WBGene00006787	-1.08686	9.69523	103.879	2.15019e-24	9.64335e-23
WBGene00007779	1.34584	5.51038	103.079	3.22098e-24	1.44137e-22
WBGene00006936	-1.08083	9.78138	102.852	3.61181e-24	1.61269e-22
WBGene00021730	1.42134	4.46916	102.464	4.39186e-24	1.95666e-22
WBGene00020821	1.06931	8.55456	102.285	4.80804e-24	2.13735e-22
WBGene00010513	-1.59467	3.61412	102.176	5.07913e-24	2.2529e-22
WBGene00016644	-1.1465	6.40499	101.751	6.29512e-24	2.78614e-22
WBGene00010083	-1.26051	6.26965	101.731	6.36028e-24	2.80882e-22
WBGene00019002	1.09193	7.68737	101.677	6.53621e-24	2.88021e-22
WBGene00011107	2.24073	1.98476	101.226	8.20667e-24	3.60843e-22
WBGene00010114	-1.6568	3.1028	101.175	8.42176e-24	3.69496e-22
WBGene00021240	1.26664	5.06829	101.015	9.12988e-24	3.99694e-22
WBGene00014003	-1.61249	3.28849	101.008	9.16092e-24	4.00185e-22
WBGene00045261	1.40548	3.845	101.002	9.18835e-24	4.00517e-22
WBGene00007763	-1.89906	2.69519	100.802	1.01655e-23	4.42154e-22
WBGene00006754	-1.05654	9.3186	100.765	1.03596e-23	4.49631e-22
WBGene00010070	-1.10936	8.86256	100.662	1.09088e-23	4.72449e-22
WBGene00007225	1.0907	7.03302	100.639	1.10359e-23	4.76929e-22
WBGene00021676	1.17303	6.30137	100.597	1.12757e-23	4.86252e-22
WBGene00003801	1.06747	8.75539	100.44	1.2205e-23	5.25205e-22
WBGene00006874	-1.23629	5.23843	100.344	1.28098e-23	5.50058e-22
WBGene00008554	-1.88851	2.39762	99.9431	1.56842e-23	6.72057e-22
WBGene00002694	1.08259	8.77209	99.8941	1.60767e-23	6.87415e-22
WBGene00013657	-1.96123	2.15462	99.8888	1.61201e-23	6.87815e-22
WBGene00004178	1.09481	9.52373	99.7562	1.72362e-23	7.33884e-22
WBGene00019875	-1.17747	6.53715	99.523	1.93897e-23	8.23838e-22
WBGene00017336	-1.37961	5.91761	99.3293	2.1382e-23	9.06577e-22
WBGene00019092	-2.22654	1.66977	99.2237	2.25536e-23	9.5425e-22
WBGene00015551	-1.19529	6.23654	99.1549	2.33501e-23	9.85882e-22
WBGene00009787	1.33579	5.36178	99.1266	2.36869e-23	9.98015e-22
WBGene00000872	1.12409	7.41063	98.8922	2.66626e-23	1.12105e-21
WBGene00001819	-1.13093	6.49937	98.8872	2.67303e-23	1.12156e-21
WBGene00015695	-1.27221	4.92402	98.7254	2.90061e-23	1.21453e-21
WBGene00011524	3.69134	0.288517	98.4904	3.26609e-23	1.36473e-21
WBGene00020289	1.45681	4.11829	98.461	3.31492e-23	1.38227e-21
WBGene00013083	-1.20462	5.30921	98.3659	3.47804e-23	1.44729e-21
WBGene00007394	-1.3717	5.05491	98.361	3.48653e-23	1.44784e-21
WBGene00000714	-2.64717	1.02495	98.1321	3.91376e-23	1.62192e-21
WBGene00016163	1.17586	6.04572	98.0002	4.18343e-23	1.73012e-21
WBGene00001689	1.18924	6.37788	97.8732	4.46044e-23	1.84091e-21
WBGene00010734	1.29128	5.08198	97.6976	4.87415e-23	2.00755e-21
WBGene00013713	-1.37184	4.91065	97.6609	4.96522e-23	2.0409e-21
WBGene00008607	-1.09061	6.99366	97.6306	5.042e-23	2.06824e-21
WBGene00001933	1.05773	9.01347	97.5863	5.15593e-23	2.11069e-21
WBGene00003517	-1.35354	4.05277	97.4391	5.5537e-23	2.26892e-21
WBGene00004465	1.10579	8.47101	96.9415	7.14049e-23	2.9113e-21
WBGene00021381	-1.34396	4.67348	96.9293	7.18482e-23	2.92347e-21
WBGene00017288	1.5268	3.59455	96.6907	8.10507e-23	3.29128e-21
WBGene00016103	-1.04254	7.87576	96.56	8.65781e-23	3.50867e-21
WBGene00006789	-1.03749	11.5053	96.5543	8.68307e-23	3.51186e-21
WBGene00002053	-1.14655	8.27528	96.094	1.09556e-22	4.42213e-21
WBGene00019991	3.32675	0.419942	95.9433	1.18224e-22	4.76248e-21
WBGene00007070	-1.28865	4.77271	95.4407	1.52387e-22	6.12644e-21
WBGene00015780	-1.40607	4.88608	95.4025	1.55356e-22	6.2334e-21
WBGene00009160	-1.42143	3.58654	95.026	1.87904e-22	7.52437e-21
WBGene00002039	-1.19559	5.05483	94.9197	1.98272e-22	7.92379e-21
WBGene00013070	-2.58696	1.26896	94.8613	2.04201e-22	8.14465e-21
WBGene00001102	1.14696	6.93892	94.8473	2.05656e-22	8.18649e-21
WBGene00022615	-1.44757	5.90281	94.821	2.08399e-22	8.27935e-21
WBGene00019006	1.25671	4.79908	94.7674	2.14119e-22	8.48989e-21
WBGene00010213	2.75313	1.29234	94.5865	2.34615e-22	9.2843e-21
WBGene00002915	-1.02688	9.28132	94.5255	2.41959e-22	9.55621e-21
WBGene00019730	-1.25626	4.69061	94.4352	2.53248e-22	9.98252e-21
WBGene00016845	2.95507	0.940819	94.3603	2.63011e-22	1.03472e-20
WBGene00021863	1.40213	3.66488	94.1967	2.85682e-22	1.12172e-20
WBGene00016993	1.10348	6.52508	94.0889	3.01665e-22	1.18218e-20
WBGene00002276	1.18095	7.0827	93.8669	3.37478e-22	1.31996e-20
WBGene00010933	-1.507	3.41499	93.8597	3.38701e-22	1.32218e-20
WBGene00001483	3.07647	1.39607	93.7169	3.64047e-22	1.41838e-20
WBGene00006536	1.09115	9.49443	93.6949	3.68117e-22	1.43147e-20
WBGene00000866	1.29971	6.05546	93.6086	3.84518e-22	1.49237e-20
WBGene00009592	-1.55557	3.32318	93.5083	4.04508e-22	1.56695e-20
WBGene00022093	-1.89963	2.37825	93.2598	4.5861e-22	1.77311e-20
WBGene00013087	-2.50587	1.11097	93.249	4.61117e-22	1.7794e-20
WBGene00010477	1.4786	3.41499	92.9691	5.31173e-22	2.04583e-20
WBGene00002190	-1.17485	6.52372	92.8459	5.65295e-22	2.1731e-20
WBGene00004392	1.04981	8.73336	92.8354	5.68297e-22	2.18049e-20
WBGene00021113	-1.36448	4.72438	92.8231	5.71834e-22	2.1899e-20
WBGene00011748	-1.22628	5.53935	92.7745	5.86055e-22	2.24011e-20
WBGene00010727	-1.13426	6.81546	92.7262	6.00531e-22	2.2911e-20
WBGene00004962	-1.46576	3.31001	92.658	6.21579e-22	2.36693e-20
WBGene00017536	-1.21943	5.37798	92.571	6.49509e-22	2.46862e-20
WBGene00003813	-1.03222	7.70873	92.4729	6.82528e-22	2.58925e-20
WBGene00000878	-1.209	5.5086	92.355	7.24414e-22	2.74299e-20
WBGene00002032	1.14137	6.78621	92.303	7.43725e-22	2.81083e-20
WBGene00012199	-2.57086	1.19265	92.2991	7.45179e-22	2.81107e-20
WBGene00009113	1.54942	8.52513	92.1894	7.87664e-22	2.96579e-20
WBGene00008829	1.69783	2.47919	92.1322	8.10739e-22	3.04699e-20
WBGene00012443	-1.20405	5.25281	91.812	9.53128e-22	3.57547e-20
WBGene00000391	-1.63926	3.52491	91.7626	9.77225e-22	3.65906e-20
WBGene00019164	-1.18707	5.59009	91.7492	9.83865e-22	3.6771e-20
WBGene00019234	1.84883	2.2417	91.2416	1.27157e-21	4.74358e-20
WBGene00015516	-1.55545	2.9511	91.2194	1.28594e-21	4.78833e-20
WBGene00001395	-1.26599	6.94768	91.1283	1.34652e-21	5.00469e-20
WBGene00020356	-1.4441	3.33325	90.9992	1.43729e-21	5.33223e-20
WBGene00003421	1.02535	7.30377	90.8772	1.52873e-21	5.66108e-20
WBGene00008166	1.04678	7.47705	90.7063	1.66658e-21	6.16024e-20
WBGene00006507	-1.03496	7.36534	90.6938	1.67715e-21	6.18798e-20
WBGene00017679	-2.49475	1.01768	90.4868	1.86212e-21	6.85792e-20
WBGene00011171	1.2856	4.41339	90.3951	1.95046e-21	7.17015e-20
WBGene00018081	-1.67781	2.66508	90.351	1.99444e-21	7.31852e-20
WBGene00021358	-1.88923	2.72718	90.335	2.0106e-21	7.36443e-20
WBGene00010149	1.77999	2.35737	90.2946	2.05212e-21	7.50289e-20
WBGene00012715	1.03567	7.67119	90.2882	2.05879e-21	7.51366e-20
WBGene00016664	-1.37107	4.13984	90.1687	2.1869e-21	7.96678e-20
WBGene00004058	-1.13967	5.49272	90.1141	2.24812e-21	8.17504e-20
WBGene00015061	-1.01034	8.59708	89.8577	2.55916e-21	9.28939e-20
WBGene00012293	-1.33502	3.96589	89.6852	2.79229e-21	1.01174e-19
WBGene00016742	-1.36148	3.70519	89.6524	2.83908e-21	1.02685e-19
WBGene00006977	1.08018	7.49581	89.3035	3.38652e-21	1.22266e-19
WBGene00007258	1.03811	6.81764	89.1527	3.65479e-21	1.31716e-19
WBGene00003133	1.02803	8.71001	89.1079	3.73857e-21	1.34495e-19
WBGene00011436	-1.01424	8.75357	88.8962	4.16091e-21	1.49422e-19
WBGene00003072	-1.02131	7.29641	88.8297	4.30307e-21	1.54253e-19
WBGene00003495	-1.02923	8.72099	88.7813	4.40972e-21	1.57796e-19
WBGene00017657	-1.13261	7.57419	88.5724	4.90092e-21	1.7505e-19
WBGene00001842	4.01836	0.0966673	88.569	4.90924e-21	1.7505e-19
WBGene00001859	2.26072	1.2514	88.4307	5.26474e-21	1.87395e-19
WBGene00003183	1.01769	7.48275	88.4142	5.30887e-21	1.88633e-19
WBGene00017736	1.27968	4.08585	88.3727	5.42145e-21	1.92295e-19
WBGene00020938	-1.22708	4.44882	88.2714	5.70622e-21	2.01929e-19
WBGene00000007	-1.34469	3.7498	88.269	5.7131e-21	2.01929e-19
WBGene00001178	-1.31285	4.08084	88.1454	6.08157e-21	2.14577e-19
WBGene00001501	-0.985062	8.32665	88.0675	6.3259e-21	2.22808e-19
WBGene00011554	-1.36628	3.67481	88.0071	6.52184e-21	2.2931e-19
WBGene00011279	1.19243	5.78954	87.9945	6.56367e-21	2.30379e-19
WBGene00003592	1.25515	6.7427	87.9676	6.6537e-21	2.33134e-19
WBGene00022887	-1.38661	3.98403	87.8959	6.89911e-21	2.41313e-19
WBGene00003553	-1.2464	4.98235	87.8715	6.98478e-21	2.43887e-19
WBGene00006584	-1.36159	5.9484	87.6685	7.73955e-21	2.69775e-19
WBGene00021239	1.35122	4.89717	87.6049	7.9925e-21	2.78016e-19
WBGene00003507	1.10043	5.93275	87.6022	8.00354e-21	2.78016e-19
WBGene00017387	-1.49957	2.93252	87.5352	8.27929e-21	2.87101e-19
WBGene00021115	-1.89412	2.09187	87.4247	8.75511e-21	3.0308e-19
WBGene00010132	1.06078	6.3515	87.281	9.41471e-21	3.25355e-19
WBGene00006377	1.13129	5.58442	87.263	9.501e-21	3.27776e-19
WBGene00019336	-1.76385	2.20871	87.177	9.92319e-21	3.41757e-19
WBGene00007365	1.58645	2.64178	87.1076	1.02775e-20	3.53357e-19
WBGene00008174	1.13029	5.53563	87.0924	1.03566e-20	3.55473e-19
WBGene00012879	1.05917	7.17438	87.0826	1.04084e-20	3.56643e-19
WBGene00013474	-1.09749	6.25709	87.0721	1.04634e-20	3.5792e-19
WBGene00007753	-1.15764	5.19936	87.0586	1.05353e-20	3.59769e-19
WBGene00007489	1.43016	3.31485	86.9425	1.11722e-20	3.80874e-19
WBGene00012585	-1.25916	4.39905	86.8306	1.18229e-20	4.02377e-19
WBGene00017031	0.990946	8.06731	86.7778	1.21426e-20	4.12562e-19
WBGene00003577	-1.07903	6.13324	86.7053	1.25957e-20	4.27239e-19
WBGene00016023	-1.59675	2.74335	86.6713	1.28144e-20	4.33928e-19
WBGene00013610	1.12112	5.73457	86.6436	1.29951e-20	4.39307e-19
WBGene00001328	-1.00141	8.96847	86.6314	1.30758e-20	4.41296e-19
WBGene00015788	3.8033	0.711529	86.6003	1.3283e-20	4.47541e-19
WBGene00008390	1.19484	4.94867	86.5588	1.35644e-20	4.5626e-19
WBGene00008220	-1.27467	4.33237	86.5382	1.37064e-20	4.60269e-19
WBGene00016236	1.08142	6.09191	86.3342	1.51959e-20	5.09442e-19
WBGene00003371	-1.2762	8.17595	86.2635	1.57488e-20	5.27103e-19
WBGene00008154	-1.41902	3.42601	86.2574	1.57977e-20	5.27862e-19
WBGene00044062	-1.77546	2.29831	85.9904	1.80809e-20	6.03155e-19
WBGene00021034	1.48663	3.26477	85.9657	1.83083e-20	6.09733e-19
WBGene00007624	1.01296	10.1353	85.8138	1.97702e-20	6.57333e-19
WBGene00006553	-1.76824	2.57469	85.5703	2.23609e-20	7.42251e-19
WBGene00018146	-1.362	4.78977	85.5414	2.26898e-20	7.51931e-19
WBGene00014136	-1.67986	2.61234	85.42	2.41264e-20	7.98228e-19
WBGene00011733	1.58042	2.77145	85.2952	2.56988e-20	8.47958e-19
WBGene00008035	1.06237	7.6158	85.2941	2.57135e-20	8.47958e-19
WBGene00006943	1.01607	7.5444	85.2066	2.68768e-20	8.84873e-19
WBGene00012834	-1.14973	5.52645	85.1518	2.76314e-20	9.08237e-19
WBGene00001832	0.983108	8.55035	85.1252	2.80064e-20	9.19067e-19
WBGene00006672	-1.1612	4.81885	85.0955	2.84298e-20	9.31446e-19
WBGene00003784	1.11942	5.18688	85.0808	2.86413e-20	9.36854e-19
WBGene00000257	0.98788	8.65195	85.0461	2.91485e-20	9.51903e-19
WBGene00022005	-1.69235	5.16019	84.9872	3.00306e-20	9.79122e-19
WBGene00009968	-1.36017	4.64988	84.9421	3.07232e-20	1.00009e-18
WBGene00002008	1.02909	8.77221	84.9342	3.08458e-20	1.00149e-18
WBGene00011128	-0.981405	7.8937	84.933	3.08655e-20	1.00149e-18
WBGene00011434	1.34302	4.15906	84.9288	3.0931e-20	1.00201e-18
WBGene00013696	-1.20677	4.88571	84.8604	3.20192e-20	1.0356e-18
WBGene00013785	-1.71564	2.31362	84.7717	3.34877e-20	1.08136e-18
WBGene00000461	1.74578	2.18285	84.7331	3.41478e-20	1.10091e-18
WBGene00010183	-1.68205	2.34233	84.6063	3.64112e-20	1.17201e-18
WBGene00010813	-1.11259	5.17886	84.5925	3.66659e-20	1.17833e-18
WBGene00010620	1.01467	7.51283	84.5882	3.67443e-20	1.17897e-18
WBGene00011336	-1.27154	3.98608	84.0146	4.91135e-20	1.57335e-18
WBGene00016453	1.19579	4.51723	83.9799	4.99838e-20	1.59869e-18
WBGene00001974	0.96796	8.25649	83.8153	5.43234e-20	1.73474e-18
WBGene00020732	-1.02285	7.37642	83.7969	5.48299e-20	1.74815e-18
WBGene00008634	-1.48348	2.94291	83.7804	5.52893e-20	1.76001e-18
WBGene00007771	1.50753	3.72696	83.6945	5.77443e-20	1.83527e-18
WBGene00017641	0.978486	9.6893	83.6018	6.05166e-20	1.92036e-18
WBGene00017621	-1.55744	3.84226	83.5283	6.28095e-20	1.98999e-18
WBGene00004459	0.974229	9.60386	83.3994	6.70417e-20	2.12075e-18
WBGene00006052	-1.36497	4.94541	83.3928	6.72672e-20	2.12455e-18
WBGene00006994	1.00922	9.13392	83.3135	7.00188e-20	2.208e-18
WBGene00013690	-1.15821	7.61217	83.2858	7.10095e-20	2.23575e-18
WBGene00000789	-1.04011	7.23859	83.2492	7.2334e-20	2.2739e-18
WBGene00008854	-2.17676	1.52029	83.1887	7.45834e-20	2.34097e-18
WBGene00012809	-1.1611	4.71128	83.1825	7.48177e-20	2.34468e-18
WBGene00020827	1.11227	7.20434	83.0991	7.80427e-20	2.44195e-18
WBGene00022814	-1.471	3.22477	82.992	8.23852e-20	2.57384e-18
WBGene00016204	-1.61022	2.67407	82.978	8.2973e-20	2.58819e-18
WBGene00014666	-1.0451	6.59769	82.9568	8.38642e-20	2.61196e-18
WBGene00016178	1.08534	6.61423	82.948	8.42405e-20	2.61963e-18
WBGene00012198	1.10755	5.52405	82.8484	8.8595e-20	2.75081e-18
WBGene00015472	-1.33239	4.33684	82.7658	9.23737e-20	2.86127e-18
WBGene00017553	-1.44399	3.30024	82.7645	9.24364e-20	2.86127e-18
WBGene00010238	1.19835	4.91724	82.7542	9.29158e-20	2.87171e-18
WBGene00017774	0.992298	7.09056	82.6511	9.78929e-20	3.02091e-18
WBGene00009086	1.25293	4.08076	82.5561	1.02711e-19	3.16475e-18
WBGene00017058	-2.02901	1.72504	82.4841	1.06521e-19	3.27715e-18
WBGene00008399	0.960899	8.231	82.4244	1.09791e-19	3.37262e-18
WBGene00013632	1.16898	4.64185	82.3664	1.13061e-19	3.46777e-18
WBGene00003738	-0.97588	7.91749	82.3002	1.16913e-19	3.58048e-18
WBGene00000549	0.980276	7.69507	82.1437	1.26543e-19	3.86952e-18
WBGene00006311	0.977146	7.50007	82.1269	1.27627e-19	3.89677e-18
WBGene00019601	-3.06841	0.338728	81.9787	1.37563e-19	4.1938e-18
WBGene00000867	1.35699	6.89172	81.843	1.47341e-19	4.48511e-18
WBGene00011339	-1.3049	3.9084	81.7672	1.53099e-19	4.65338e-18
WBGene00003184	1.04286	6.76074	81.5957	1.66976e-19	5.06752e-18
WBGene00019407	-1.83888	2.45817	81.5927	1.67233e-19	5.06772e-18
WBGene00004208	0.973408	10.238	81.5735	1.68862e-19	5.10939e-18
WBGene00008203	-3.42172	0.455518	81.4137	1.83089e-19	5.53158e-18
WBGene00009485	-1.51787	2.75317	81.3966	1.84679e-19	5.56816e-18
WBGene00022072	-1.13626	6.31275	81.3947	1.84851e-19	5.56816e-18
WBGene00020758	1.8422	1.82391	81.1651	2.07622e-19	6.24476e-18
WBGene00001000	-1.00287	7.66071	81.0093	2.24662e-19	6.74721e-18
WBGene00010232	0.99254	7.2219	80.803	2.4938e-19	7.47843e-18
WBGene00013630	-5.11463	-0.443786	80.731	2.58632e-19	7.74438e-18
WBGene00018643	2.91092	0.609154	80.6245	2.72952e-19	8.16107e-18
WBGene00010111	-1.29359	4.57636	80.5141	2.88638e-19	8.61728e-18
WBGene00003367	0.953621	8.60766	80.5095	2.8931e-19	8.62461e-18
WBGene00010051	1.203	5.13358	80.4732	2.94669e-19	8.77139e-18
WBGene00007347	-1.32352	3.60287	80.3202	3.18398e-19	9.46378e-18
WBGene00017440	-1.03567	7.63772	80.2893	3.23421e-19	9.59895e-18
WBGene00000215	-0.988364	9.70018	80.227	3.33783e-19	9.89195e-18
WBGene00021518	1.34729	3.72146	80.1604	3.45221e-19	1.02159e-17
WBGene00000547	-1.27201	6.09252	80.054	3.64323e-19	1.07654e-17
WBGene00019883	0.944314	8.96107	79.9302	3.87863e-19	1.14442e-17
WBGene00011587	-1.06678	6.20967	79.8808	3.9769e-19	1.1717e-17
WBGene00017482	1.60268	8.37978	79.8506	4.03827e-19	1.18805e-17
WBGene00010056	0.934783	9.72438	79.8474	4.0447e-19	1.18821e-17
WBGene00003929	-1.01709	6.85613	79.7878	4.16854e-19	1.22281e-17
WBGene00019208	1.73951	2.05948	79.7678	4.21095e-19	1.23346e-17
WBGene00004813	1.36921	3.21985	79.7556	4.23703e-19	1.2393e-17
WBGene00003778	1.97909	1.55273	79.7152	4.32462e-19	1.26309e-17
WBGene00015050	-1.2496	4.44213	79.5825	4.62494e-19	1.34885e-17
WBGene00016753	-1.45331	2.81265	79.3541	5.19174e-19	1.51197e-17
WBGene00004044	0.943195	8.79854	79.3377	5.23517e-19	1.52242e-17
WBGene00011105	-1.15957	4.64057	79.2691	5.42005e-19	1.57392e-17
WBGene00021206	1.18298	6.051	79.1447	5.77235e-19	1.67382e-17
WBGene00013853	-1.49398	3.87223	78.9969	6.22076e-19	1.80125e-17
WBGene00008107	0.94284	8.48315	78.9495	6.37186e-19	1.84236e-17
WBGene00002212	1.46579	2.89017	78.8721	6.62651e-19	1.91325e-17
WBGene00013246	1.08652	5.35518	78.7768	6.95378e-19	2.00487e-17
WBGene00010900	-1.10946	5.64452	78.7269	7.13192e-19	2.0533e-17
WBGene00015922	-1.62706	3.45913	78.6482	7.42165e-19	2.13367e-17
WBGene00012875	-1.49212	4.50785	78.6183	7.53482e-19	2.16312e-17
WBGene00022538	-1.21665	4.0657	78.5764	7.69635e-19	2.20636e-17
WBGene00018380	-1.87347	1.90116	78.5185	7.92511e-19	2.26872e-17
WBGene00002226	0.939048	7.82785	78.4403	8.2453e-19	2.35703e-17
WBGene00017402	1.17023	4.52054	78.0681	9.95494e-19	2.84174e-17
WBGene00017613	-1.294	4.05731	78.057	1.00111e-18	2.85373e-17
WBGene00015896	1.49529	2.79838	77.9224	1.07172e-18	3.05069e-17
WBGene00001169	-1.02781	8.10868	77.6921	1.2042e-18	3.42137e-17
WBGene00001829	1.17218	10.1241	77.6903	1.20533e-18	3.42137e-17
WBGene00016360	-2.38036	4.08879	77.6513	1.22936e-18	3.48467e-17
WBGene00001187	-1.06637	5.17504	77.6338	1.24027e-18	3.51067e-17
WBGene00016825	-1.61557	2.51897	77.5721	1.27966e-18	3.61709e-17
WBGene00021542	2.87661	0.376018	77.5582	1.28866e-18	3.63744e-17
WBGene00002999	-1.02249	6.13515	77.5226	1.31212e-18	3.69848e-17
WBGene00015244	-2.51772	1.0534	77.4291	1.37571e-18	3.87234e-17
WBGene00008953	-1.63501	3.5505	77.376	1.4132e-18	3.9723e-17
WBGene00019986	-1.15783	5.3499	77.354	1.42905e-18	4.01127e-17
WBGene00021005	1.142	4.46314	77.3165	1.45647e-18	4.08256e-17
WBGene00007765	1.47782	2.94235	77.2845	1.48025e-18	4.14347e-17
WBGene00000723	-1.4182	3.34246	77.2589	1.49958e-18	4.19175e-17
WBGene00013968	-1.73443	1.98394	77.0879	1.63517e-18	4.56445e-17
WBGene00010300	-1.53444	2.44598	76.989	1.71916e-18	4.79228e-17
WBGene00021487	1.65635	2.11459	76.8448	1.84936e-18	5.14812e-17
WBGene00010262	1.68203	2.03043	76.8334	1.86005e-18	5.17074e-17
WBGene00020765	-1.13283	4.56606	76.8093	1.8829e-18	5.22706e-17
WBGene00009457	-1.28386	4.07441	76.6842	2.00606e-18	5.56132e-17
WBGene00000301	1.27999	3.67513	76.6222	2.06996e-18	5.73059e-17
WBGene00022132	-3.23191	0.480695	76.6125	2.08018e-18	5.75097e-17
WBGene00003369	-1.06213	7.7055	76.4994	2.20283e-18	6.08173e-17
WBGene00001650	-1.05456	5.69527	76.3905	2.3277e-18	6.41771e-17
WBGene00003776	-0.918339	9.43927	76.3245	2.40675e-18	6.62662e-17
WBGene00013350	1.06817	5.50122	76.2933	2.44518e-18	6.71715e-17
WBGene00015056	-1.20126	4.0528	76.2924	2.44629e-18	6.71715e-17
WBGene00019205	-1.00061	6.18502	76.2737	2.4695e-18	6.77167e-17
WBGene00019086	1.09811	5.00276	76.1274	2.65938e-18	7.28244e-17
WBGene00016745	1.72094	2.01135	76.1091	2.68418e-18	7.34039e-17
WBGene00021070	-1.21224	4.35058	76.0415	2.77762e-18	7.58564e-17
WBGene00002280	-0.931056	9.46102	75.9621	2.89157e-18	7.88617e-17
WBGene00021658	1.45028	3.76928	75.9117	2.96636e-18	8.07924e-17
WBGene00022252	1.14212	4.34228	75.8855	3.00604e-18	8.17626e-17
WBGene00000247	1.04685	6.10605	75.8736	3.02418e-18	8.21454e-17
WBGene00011767	-1.12599	4.76761	75.8487	3.06248e-18	8.3074e-17
WBGene00012007	-1.1123	4.64737	75.8087	3.12529e-18	8.46638e-17
WBGene00006840	0.917803	9.05011	75.651	3.38496e-18	9.15755e-17
WBGene00001683	1.40586	3.15188	75.5933	3.48538e-18	9.4166e-17
WBGene00014116	-1.16941	4.29853	75.5551	3.55357e-18	9.58798e-17
WBGene00008602	2.64014	0.828869	75.3895	3.86438e-18	1.04127e-16
WBGene00019211	-1.52105	3.50758	75.3444	3.95375e-18	1.06393e-16
WBGene00000225	-1.10908	5.23802	75.334	3.97456e-18	1.0681e-16
WBGene00019905	1.21688	4.28439	75.2581	4.13036e-18	1.1085e-16
WBGene00008789	1.12669	6.49168	75.2092	4.2339e-18	1.13478e-16
WBGene00004217	1.04742	8.03374	75.0595	4.56743e-18	1.22254e-16
WBGene00021814	-1.33573	3.34369	75.0566	4.5742e-18	1.22273e-16
WBGene00008979	-1.10465	4.90563	74.9637	4.79458e-18	1.27995e-16
WBGene00018207	-1.79501	2.25046	74.7535	5.33308e-18	1.42183e-16
WBGene00018984	-0.964094	6.7199	74.7477	5.34868e-18	1.4241e-16
WBGene00008548	-1.21301	4.53754	74.7209	5.42196e-18	1.44171e-16
WBGene00019337	-1.42111	3.12463	74.7082	5.4569e-18	1.4491e-16
WBGene00007501	1.11093	6.2848	74.6369	5.65746e-18	1.50038e-16
WBGene00020382	-1.10566	5.0631	74.5629	5.87371e-18	1.55568e-16
WBGene00017548	1.02241	7.48945	74.5541	5.90003e-18	1.56061e-16
WBGene00003224	1.00619	5.90837	74.404	6.36591e-18	1.68163e-16
WBGene00015348	-1.42355	2.96314	74.2219	6.98114e-18	1.84174e-16
WBGene00010787	1.10819	6.56346	74.1183	7.35724e-18	1.93843e-16
WBGene00000671	-1.44459	4.13348	74.1053	7.40607e-18	1.94875e-16
WBGene00010281	1.06572	6.4437	73.9484	8.01847e-18	2.10715e-16
WBGene00015786	-1.65999	2.09383	73.9404	8.051e-18	2.11294e-16
WBGene00019247	1.03851	8.47997	73.8808	8.29785e-18	2.1749e-16
WBGene00014130	2.21366	1.21783	73.8738	8.32729e-18	2.17978e-16
WBGene00015802	-0.954157	6.81976	73.7999	8.64491e-18	2.25999e-16
WBGene00011800	1.55611	2.27087	73.7181	9.01106e-18	2.35267e-16
WBGene00016414	-1.87276	1.46864	73.4818	1.01569e-17	2.64842e-16
WBGene00016595	-1.29711	3.57776	73.4484	1.033e-17	2.69008e-16
WBGene00011260	1.62323	2.50173	73.3347	1.09429e-17	2.84599e-16
WBGene00011522	-0.994195	6.64246	73.3169	1.10416e-17	2.86796e-16
WBGene00009813	-1.00184	6.37793	73.3058	1.1104e-17	2.88047e-16
WBGene00002978	-0.915395	8.68672	73.2608	1.13603e-17	2.94317e-16
WBGene00012127	-1.17114	4.38663	73.2266	1.1559e-17	2.99083e-16
WBGene00006974	1.02013	7.74091	73.0532	1.26202e-17	3.26122e-16
WBGene00009007	0.934604	7.22808	72.9488	1.3306e-17	3.43404e-16
WBGene00021014	0.96156	6.73116	72.9462	1.3323e-17	3.43404e-16
WBGene00018303	-1.80292	2.10788	72.9332	1.34114e-17	3.45241e-16
WBGene00001944	1.43846	2.59196	72.8664	1.38731e-17	3.56671e-16
WBGene00015051	-1.23825	3.72289	72.7771	1.4515e-17	3.72699e-16
WBGene00010034	-1.41191	2.78083	72.7307	1.48604e-17	3.81084e-16
WBGene00006324	0.966091	7.54122	72.6516	1.54684e-17	3.96172e-16
WBGene00016913	-0.918107	7.71838	72.5905	1.59544e-17	4.08101e-16
WBGene00009358	-1.14627	4.22716	72.5762	1.60707e-17	4.10556e-16
WBGene00010633	-1.11314	5.62972	72.5264	1.64811e-17	4.20508e-16
WBGene00018839	-4.54264	-0.458936	72.5209	1.65276e-17	4.21162e-16
WBGene00009830	-1.32803	3.14343	72.3646	1.78894e-17	4.55289e-16
WBGene00007507	-1.27993	3.39466	72.3498	1.80238e-17	4.58133e-16
WBGene00010515	-2.73313	0.375234	72.326	1.82426e-17	4.6311e-16
WBGene00002225	0.928619	7.6936	72.2842	1.8633e-17	4.72426e-16
WBGene00022200	-0.992364	7.12158	72.113	2.03221e-17	5.14606e-16
WBGene00001246	-1.55525	2.47617	72.1082	2.03712e-17	5.15202e-16
WBGene00001898	1.41731	3.46396	72.055	2.09285e-17	5.28635e-16
WBGene00002102	7.82532	-0.920835	72.0523	2.09568e-17	5.28688e-16
WBGene00010887	1.53314	2.53458	71.9177	2.24364e-17	5.65308e-16
WBGene00022598	0.991434	7.0171	71.7457	2.44791e-17	6.15768e-16
WBGene00020445	-1.16246	4.21607	71.7441	2.45001e-17	6.15768e-16
WBGene00022854	0.978582	6.83951	71.4982	2.77511e-17	6.96608e-16
WBGene00009441	0.988825	6.69982	71.2019	3.22485e-17	8.08497e-16
WBGene00019572	-1.05934	5.02196	71.166	3.28402e-17	8.22309e-16
WBGene00017902	-1.58607	2.36811	71.1515	3.30815e-17	8.27324e-16
WBGene00008565	-0.974458	5.96399	71.1403	3.32708e-17	8.3103e-16
WBGene00007786	0.909582	7.64588	71.1238	3.355e-17	8.36966e-16
WBGene00007433	0.926711	8.97696	70.8277	3.8982e-17	9.71279e-16
WBGene00002056	-0.982524	6.93377	70.7989	3.95553e-17	9.84347e-16
WBGene00002063	1.28401	3.56562	70.7959	3.96158e-17	9.84637e-16
WBGene00016874	-1.03607	5.12576	70.769	4.016e-17	9.96936e-16
WBGene00018999	1.26645	3.35393	70.6808	4.19953e-17	1.04122e-15
WBGene00020847	-1.08706	4.94882	70.618	4.33538e-17	1.07358e-15
WBGene00009259	-0.913255	8.0436	70.5829	4.41329e-17	1.09153e-15
WBGene00001485	1.00333	6.12273	70.4762	4.65854e-17	1.15078e-15
WBGene00012976	1.43954	2.59883	70.2121	5.3258e-17	1.314e-15
WBGene00015954	-1.12932	4.69283	70.1867	5.39477e-17	1.32939e-15
WBGene00018024	-1.04687	6.32243	70.0758	5.70682e-17	1.40457e-15
WBGene00015933	-1.16956	5.53565	70.016	5.8826e-17	1.44607e-15
WBGene00012125	-1.14263	4.04135	69.9863	5.97168e-17	1.46618e-15
WBGene00010701	-1.05181	5.3311	69.836	6.44452e-17	1.58036e-15
WBGene00011300	0.933181	6.95814	69.8157	6.51119e-17	1.59477e-15
WBGene00001600	0.944033	6.75965	69.8	6.56315e-17	1.60555e-15
WBGene00008904	1.37104	2.7602	69.6747	6.99387e-17	1.70884e-15
WBGene00018931	2.76553	0.433597	69.63	7.15404e-17	1.74586e-15
WBGene00015956	-0.958166	6.92199	69.5833	7.32557e-17	1.78556e-15
WBGene00021110	1.14944	4.07178	69.4853	7.69849e-17	1.8742e-15
WBGene00020588	0.892368	7.47241	69.4522	7.82878e-17	1.90362e-15
WBGene00007599	-1.36388	3.32104	69.4095	8.00026e-17	1.94298e-15
WBGene00014053	-1.31984	3.36505	69.3006	8.45428e-17	2.05077e-15
WBGene00001853	-1.18497	4.54401	69.2298	8.7634e-17	2.1232e-15
WBGene00016336	-2.82652	0.808426	69.1238	9.24741e-17	2.23778e-15
WBGene00000913	0.881974	9.7183	69.0731	9.48792e-17	2.29324e-15
WBGene00022528	4.08088	-0.266605	69.0142	9.77555e-17	2.35993e-15
WBGene00019980	-2.42762	0.713711	68.9913	9.89004e-17	2.38324e-15
WBGene00001573	-1.00133	6.36996	68.9901	9.89575e-17	2.38324e-15
WBGene00000275	0.878702	8.64267	68.9646	1.00248e-16	2.41146e-15
WBGene00012886	-1.71564	2.03298	68.9402	1.01494e-16	2.43852e-15
WBGene00021763	0.914611	7.38909	68.8494	1.06278e-16	2.55042e-15
WBGene00003704	-1.1266	6.11906	68.8335	1.07135e-16	2.56793e-15
WBGene00015389	-1.07036	5.13334	68.7286	1.12991e-16	2.70509e-15
WBGene00010123	-1.33536	3.06225	68.6966	1.1484e-16	2.7461e-15
WBGene00016006	-0.960573	7.73373	68.6846	1.15539e-16	2.75953e-15
WBGene00009324	-1.30809	3.03854	68.6714	1.16315e-16	2.7748e-15
WBGene00020516	-0.98888	6.40906	68.6675	1.16547e-16	2.77705e-15
WBGene00004458	0.984337	9.16893	68.6626	1.16837e-16	2.78067e-15
WBGene00002637	0.864092	10.0954	68.624	1.19147e-16	2.83229e-15
WBGene00021924	1.189	6.53281	68.5882	1.21327e-16	2.88074e-15
WBGene00001366	-1.13715	4.12209	68.5215	1.25504e-16	2.97641e-15
WBGene00003409	-0.998892	6.17915	68.4742	1.28546e-16	3.04498e-15
WBGene00014163	1.0323	5.7236	68.3338	1.38033e-16	3.26587e-15
WBGene00044003	-1.81654	1.51657	68.3021	1.40269e-16	3.31488e-15
WBGene00003222	0.864864	8.19924	68.1535	1.51251e-16	3.57024e-15
WBGene00014154	1.5808	2.14701	68.0046	1.63111e-16	3.84569e-15
WBGene00009605	1.11021	4.47831	67.8964	1.72319e-16	4.05805e-15
WBGene00003844	-1.0835	5.13416	67.8687	1.74752e-16	4.11053e-15
WBGene00000544	-1.41735	2.51114	67.858	1.75701e-16	4.12805e-15
WBGene00006310	-1.43056	2.53995	67.7524	1.85373e-16	4.35024e-15
WBGene00045355	-1.13998	4.63088	67.7141	1.89004e-16	4.43028e-15
WBGene00020029	-1.13583	4.07087	67.6829	1.92023e-16	4.49583e-15
WBGene00008143	0.938797	6.57534	67.6542	1.9484e-16	4.55092e-15
WBGene00013030	-1.02106	5.05362	67.6526	1.94995e-16	4.55092e-15
WBGene00001973	0.898304	8.60487	67.652	1.95052e-16	4.55092e-15
WBGene00013194	-1.66451	2.0855	67.6146	1.98787e-16	4.63271e-15
WBGene00007517	-1.8868	1.38177	67.5707	2.03271e-16	4.73174e-15
WBGene00001686	1.70516	2.61759	67.3609	2.26086e-16	5.25676e-15
WBGene00011862	0.903027	8.11257	67.2557	2.3848e-16	5.53855e-15
WBGene00017263	0.92733	6.49492	67.2289	2.41747e-16	5.60774e-15
WBGene00019441	1.22038	3.70131	67.2267	2.42015e-16	5.60774e-15
WBGene00003893	-0.884686	9.0655	67.174	2.48569e-16	5.753e-15
WBGene00022191	-1.37946	3.01634	67.1661	2.49569e-16	5.76954e-15
WBGene00004352	1.22992	3.44804	67.0011	2.71361e-16	6.26613e-15
WBGene00021035	1.00075	7.73612	66.9704	2.75608e-16	6.35693e-15
WBGene00012298	-0.965726	6.06663	66.8798	2.8857e-16	6.64831e-15
WBGene00007506	2.22106	1.06542	66.6866	3.18295e-16	7.32477e-15
WBGene00019082	1.46924	3.09154	66.6702	3.20953e-16	7.37752e-15
WBGene00006053	-1.14642	6.88158	66.658	3.22941e-16	7.41478e-15
WBGene00001263	-0.882823	9.25239	66.6273	3.28006e-16	7.52252e-15
WBGene00007480	-1.28545	3.10052	66.5015	3.49633e-16	8.00941e-15
WBGene00000942	-0.986187	7.05087	66.4009	3.67939e-16	8.41921e-15
WBGene00018235	-1.51755	2.46982	66.3849	3.70936e-16	8.47817e-15
WBGene00001814	-1.04435	5.53749	66.2748	3.92235e-16	8.95486e-15
WBGene00001403	-0.998547	5.043	66.2599	3.95217e-16	9.01274e-15
WBGene00018950	0.997677	8.04395	66.212	4.04934e-16	9.2239e-15
WBGene00021709	-1.06817	4.47115	66.1631	4.15113e-16	9.44511e-15
WBGene00011560	0.926312	8.05626	66.1453	4.18872e-16	9.51991e-15
WBGene00021056	0.881659	7.62094	66.1238	4.23474e-16	9.61015e-15
WBGene00006058	-1.49258	2.34767	66.1223	4.23795e-16	9.61015e-15
WBGene00018522	-0.895456	7.52281	66.1137	4.25644e-16	9.64124e-15
WBGene00011010	1.04774	5.22506	65.9662	4.58734e-16	1.03771e-14
WBGene00010072	-1.62621	2.62064	65.9643	4.59159e-16	1.03771e-14
WBGene00010456	-0.914368	7.05129	65.8626	4.83485e-16	1.09147e-14
WBGene00004033	-0.935434	6.0814	65.7453	5.13129e-16	1.15709e-14
WBGene00015044	1.41155	2.70606	65.7243	5.18623e-16	1.16818e-14
WBGene00013459	-1.34613	2.89587	65.7183	5.20198e-16	1.17042e-14
WBGene00017630	2.53962	0.372962	65.6177	5.47456e-16	1.23037e-14
WBGene00001387	1.49121	2.57667	65.587	5.56043e-16	1.24828e-14
WBGene00000264	0.983899	6.0269	65.477	5.87974e-16	1.3185e-14
WBGene00007505	1.01862	6.45016	65.3905	6.14334e-16	1.37608e-14
WBGene00013554	1.2449	3.53803	65.3704	6.20643e-16	1.38867e-14
WBGene00007750	1.12905	4.22499	65.2843	6.48373e-16	1.44911e-14
WBGene00003590	-1.17143	4.14993	65.2502	6.5969e-16	1.47277e-14
WBGene00013847	1.14285	4.12083	65.2336	6.65251e-16	1.48355e-14
WBGene00011808	1.26328	3.07374	65.1596	6.90702e-16	1.5386e-14
WBGene00009888	-0.925868	7.8952	65.0801	7.19129e-16	1.60016e-14
WBGene00007959	-1.10512	4.15799	65.0676	7.23712e-16	1.60859e-14
WBGene00000019	-1.14514	3.93218	65.0012	7.48515e-16	1.66188e-14
WBGene00008547	-0.962414	5.23696	64.8821	7.95145e-16	1.76348e-14
WBGene00008435	-1.03609	4.90747	64.8657	8.0181e-16	1.7763e-14
WBGene00015008	1.61598	1.86624	64.8503	8.08092e-16	1.78826e-14
WBGene00009770	0.852172	7.92883	64.8421	8.1146e-16	1.79374e-14
WBGene00004874	0.860436	9.61095	64.8139	8.23181e-16	1.81766e-14
WBGene00021948	-1.2453	3.12406	64.744	8.52893e-16	1.88121e-14
WBGene00015207	0.949877	6.7383	64.6724	8.84456e-16	1.9487e-14
WBGene00015094	-0.978916	5.40937	64.6659	8.87356e-16	1.95296e-14
WBGene00004043	0.874507	7.97441	64.6022	9.16516e-16	2.01494e-14
WBGene00020164	1.52998	3.04364	64.5744	9.29554e-16	2.04138e-14
WBGene00019943	0.90024	6.63205	64.5569	9.3783e-16	2.05731e-14
WBGene00006915	-0.861741	7.95506	64.5533	9.39577e-16	2.05891e-14
WBGene00009995	-1.14072	4.13209	64.5038	9.63461e-16	2.10896e-14
WBGene00022860	-1.42389	3.02737	64.4164	1.00714e-15	2.20218e-14
WBGene00019760	-0.842106	9.34415	64.3534	1.03987e-15	2.27127e-14
WBGene00016947	0.932932	6.05823	64.2653	1.08744e-15	2.37262e-14
WBGene00003457	-1.80577	1.58068	64.24	1.1015e-15	2.40069e-14
WBGene00008659	-1.22017	3.21957	64.1693	1.14177e-15	2.48578e-14
WBGene00009941	-2.35105	0.679325	64.1667	1.14323e-15	2.48628e-14
WBGene00009042	-1.56851	1.9809	64.0363	1.22145e-15	2.65354e-14
WBGene00014197	-1.19825	3.79787	63.9516	1.27515e-15	2.76641e-14
WBGene00015817	0.859521	7.30897	63.95	1.27615e-15	2.76641e-14
WBGene00007584	-1.02068	4.81202	63.9404	1.28242e-15	2.77702e-14
WBGene00009483	-1.14716	3.68029	63.9165	1.29808e-15	2.80792e-14
WBGene00018353	2.47952	0.494385	63.9123	1.3008e-15	2.81079e-14
WBGene00019111	-1.36841	3.25786	63.8946	1.3126e-15	2.83315e-14
WBGene00007224	-2.13165	1.08909	63.8925	1.31396e-15	2.83315e-14
WBGene00004467	1.01443	7.88431	63.8701	1.32903e-15	2.86258e-14
WBGene00001560	-1.03388	6.13522	63.8019	1.37582e-15	2.95755e-14
WBGene00021282	0.977167	5.31362	63.8016	1.37605e-15	2.95755e-14
WBGene00008258	-0.914645	6.67205	63.7638	1.40268e-15	3.01159e-14
WBGene00077450	-2.40473	0.543181	63.7269	1.42923e-15	3.06532e-14
WBGene00016343	-1.31082	3.39936	63.609	1.51734e-15	3.25085e-14
WBGene00022831	0.899248	8.25158	63.5912	1.53113e-15	3.27691e-14
WBGene00002208	1.26519	3.0111	63.558	1.55717e-15	3.32891e-14
WBGene00015623	1.28031	3.20688	63.556	1.55873e-15	3.32891e-14
WBGene00016872	-1.9289	1.17511	63.5135	1.59269e-15	3.39785e-14
WBGene00012897	1.29294	5.51103	63.4558	1.64008e-15	3.49525e-14
WBGene00011562	0.917378	7.37748	63.4189	1.67109e-15	3.55758e-14
WBGene00021288	-0.986859	4.92239	63.3475	1.73272e-15	3.68491e-14
WBGene00020192	-1.28892	3.95847	63.3408	1.73865e-15	3.69363e-14
WBGene00016288	-1.28215	4.08432	63.2936	1.78083e-15	3.77925e-14
WBGene00016577	-2.47508	0.419174	63.2614	1.8102e-15	3.8351e-14
WBGene00014057	-1.29691	2.97974	63.2606	1.81094e-15	3.8351e-14
WBGene00007756	-0.896453	6.35083	63.2541	1.81687e-15	3.84361e-14
WBGene00011332	0.879387	7.297	63.2331	1.83633e-15	3.88072e-14
WBGene00021852	-0.901825	6.68325	63.1466	1.91879e-15	4.05073e-14
WBGene00009895	1.0594	4.30061	63.1097	1.95506e-15	4.123e-14
WBGene00013104	-1.31274	3.02557	63.0334	2.03234e-15	4.28149e-14
WBGene00018174	-0.958338	5.71887	62.9541	2.11581e-15	4.4527e-14
WBGene00010411	2.76994	0.132302	62.9393	2.13178e-15	4.48163e-14
WBGene00021127	-1.78392	1.48075	62.927	2.14512e-15	4.50497e-14
WBGene00012252	-1.23702	3.1528	62.6707	2.44325e-15	5.12575e-14
WBGene00019013	0.934525	5.97393	62.6495	2.46964e-15	5.17574e-14
WBGene00006999	-0.906499	6.39488	62.6271	2.49797e-15	5.22967e-14
WBGene00009377	-1.39813	2.57318	62.6181	2.50932e-15	5.248e-14
WBGene00016788	1.86985	1.15757	62.5595	2.58511e-15	5.40089e-14
WBGene00003395	0.946518	6.34494	62.529	2.62543e-15	5.47486e-14
WBGene00003787	0.892183	7.27032	62.5287	2.62594e-15	5.47486e-14
WBGene00043357	-1.34082	2.65282	62.5132	2.64671e-15	5.51247e-14
WBGene00006803	-0.864112	8.45218	62.5007	2.66345e-15	5.54162e-14
WBGene00000227	0.985876	5.58132	62.469	2.70678e-15	5.62597e-14
WBGene00001468	-1.42831	2.27653	62.4665	2.7102e-15	5.62729e-14
WBGene00021428	-1.9029	1.44592	62.4452	2.73967e-15	5.68264e-14
WBGene00010719	-1.14821	4.04466	62.3945	2.81102e-15	5.82465e-14
WBGene00009293	-1.30799	2.84489	62.3269	2.90922e-15	6.02194e-14
WBGene00002176	1.27941	2.76786	62.2888	2.96603e-15	6.13325e-14
WBGene00006996	0.92671	8.59767	62.0948	3.27312e-15	6.76133e-14
WBGene00007307	1.0462	4.38401	61.8602	3.68732e-15	7.60915e-14
WBGene00012909	-1.13342	4.73729	61.8564	3.69448e-15	7.61613e-14
WBGene00004038	-0.999068	4.72615	61.8313	3.74178e-15	7.70577e-14
WBGene00009884	-0.87064	7.0916	61.816	3.77098e-15	7.758e-14
WBGene00019260	-1.54428	2.14738	61.7748	3.85064e-15	7.91382e-14
WBGene00011464	0.885251	7.94574	61.7432	3.91297e-15	8.03374e-14
WBGene00016362	-1.55158	3.54858	61.7273	3.94475e-15	8.09074e-14
WBGene00022590	1.61259	1.77179	61.7182	3.96306e-15	8.12005e-14
WBGene00009146	0.8889	6.72169	61.6774	4.04598e-15	8.28153e-14
WBGene00004005	-1.09454	4.40094	61.6205	4.16471e-15	8.51592e-14
WBGene00002054	-0.865251	6.9719	61.6178	4.17035e-15	8.51883e-14
WBGene00003160	0.889356	8.16302	61.4982	4.43142e-15	9.04296e-14
WBGene00016559	-1.10695	3.74313	61.4914	4.44688e-15	9.06535e-14
WBGene00019744	-1.3599	2.58259	61.4375	4.57027e-15	9.30748e-14
WBGene00018930	-1.38275	2.97351	61.4184	4.61476e-15	9.38861e-14
WBGene00008568	2.53536	0.588425	61.4028	4.65149e-15	9.45382e-14
WBGene00019877	0.84669	7.41577	61.2994	4.90224e-15	9.95342e-14
WBGene00022102	1.26986	2.81226	61.2331	5.07016e-15	1.0284e-13
WBGene00017089	-1.08994	3.96093	61.2112	5.12696e-15	1.03888e-13
WBGene00009081	-1.41367	3.92782	61.071	5.50542e-15	1.11445e-13
WBGene00009437	2.52064	0.813399	61.0442	5.58075e-15	1.12856e-13
WBGene00006801	-0.837706	7.98283	61.0418	5.5876e-15	1.12882e-13
WBGene00012436	1.10825	4.90304	61.0245	5.63696e-15	1.13765e-13
WBGene00011190	1.71023	1.49522	60.962	5.81875e-15	1.17317e-13
WBGene00006863	-0.97669	5.56987	60.8838	6.05447e-15	1.21947e-13
WBGene00006640	-1.48183	2.86347	60.8721	6.09065e-15	1.22554e-13
WBGene00000692	-1.10959	3.95222	60.8026	6.3093e-15	1.26827e-13
WBGene00007857	-1.03937	4.63713	60.7696	6.41596e-15	1.28843e-13
WBGene00018488	-0.882158	8.18997	60.7589	6.4512e-15	1.29422e-13
WBGene00009681	-0.837214	7.4747	60.644	6.83894e-15	1.37064e-13
WBGene00011737	0.94732	5.3605	60.521	7.27966e-15	1.45752e-13
WBGene00002124	1.56826	3.35371	60.4201	7.66281e-15	1.53271e-13
WBGene00019920	-1.16963	3.40491	60.4165	7.67678e-15	1.53399e-13
WBGene00001725	1.14208	4.03272	60.3246	8.04341e-15	1.6042e-13
WBGene00000282	-0.988143	5.89035	60.3245	8.04407e-15	1.6042e-13
WBGene00019660	-1.26621	3.37212	60.2378	8.40643e-15	1.67481e-13
WBGene00016918	-0.867367	6.92512	60.2191	8.48657e-15	1.68911e-13
WBGene00016987	1.14644	3.82608	60.1175	8.936e-15	1.77681e-13
WBGene00017719	-0.818027	8.47143	60.1153	8.94594e-15	1.77704e-13
WBGene00008710	0.86412	8.22891	60.0627	9.1883e-15	1.82339e-13
WBGene00000982	-0.988338	5.07426	59.9367	9.79596e-15	1.94206e-13
WBGene00011011	0.91447	6.7153	59.9248	9.85506e-15	1.95186e-13
WBGene00007284	-0.983861	4.76752	59.9226	9.86626e-15	1.95217e-13
WBGene00001839	-1.19891	3.21129	59.8793	1.00858e-14	1.99365e-13
WBGene00010703	-0.995426	5.29186	59.8568	1.02017e-14	2.01459e-13
WBGene00012216	-1.59121	1.88839	59.8221	1.03829e-14	2.04836e-13
WBGene00010856	-1.72669	1.5093	59.7391	1.08304e-14	2.13455e-13
WBGene00022821	1.1096	4.37317	59.6902	1.11027e-14	2.1861e-13
WBGene00044554	-1.47231	3.19758	59.617	1.15237e-14	2.26677e-13
WBGene00010519	1.43473	2.14249	59.5217	1.2095e-14	2.37684e-13
WBGene00017681	-1.1934	3.14654	59.4887	1.22995e-14	2.41468e-13
WBGene00016314	-1.09102	3.70773	59.4262	1.26967e-14	2.49024e-13
WBGene00008508	0.952234	4.91369	59.3724	1.30488e-14	2.55681e-13
WBGene00013165	-1.14494	3.71535	59.3105	1.34658e-14	2.63596e-13
WBGene00022031	-1.3051	3.52631	59.2553	1.38488e-14	2.70829e-13
WBGene00007911	1.90466	1.16338	59.2385	1.39677e-14	2.7289e-13
WBGene00007650	-1.00221	4.68358	59.2165	1.41242e-14	2.7544e-13
WBGene00000467	0.901237	7.01462	59.2164	1.41255e-14	2.7544e-13
WBGene00004026	-1.56708	1.88108	59.2012	1.42345e-14	2.77298e-13
WBGene00015403	-0.962807	4.81029	59.1335	1.47332e-14	2.86736e-13
WBGene00018050	-1.49634	2.5049	58.9992	1.57738e-14	3.06693e-13
WBGene00003074	-0.856366	6.62496	58.9764	1.59577e-14	3.0997e-13
WBGene00015548	-1.00214	4.37765	58.9397	1.62576e-14	3.15491e-13
WBGene00043067	2.91499	0.528694	58.9046	1.65502e-14	3.20862e-13
WBGene00016907	-0.847875	7.77549	58.8864	1.67047e-14	3.23544e-13
WBGene00002127	-1.03353	4.56135	58.8733	1.68159e-14	3.25387e-13
WBGene00018956	1.06449	4.00889	58.8678	1.68632e-14	3.2599e-13
WBGene00006962	2.63933	0.184544	58.8544	1.69778e-14	3.27891e-13
WBGene00010225	-1.24461	3.32957	58.8416	1.70888e-14	3.29719e-13
WBGene00006619	1.1195	4.28573	58.7439	1.79585e-14	3.46169e-13
WBGene00010135	-0.875377	6.13542	58.7213	1.81663e-14	3.49839e-13
WBGene00044582	-2.45931	0.291794	58.7168	1.82081e-14	3.50311e-13
WBGene00016180	1.59396	1.82088	58.7061	1.83075e-14	3.51887e-13
WBGene00011094	-1.14176	3.68298	58.6855	1.85002e-14	3.55253e-13
WBGene00010542	0.957589	5.03044	58.6542	1.87968e-14	3.60605e-13
WBGene00017446	-1.29362	3.30831	58.5489	1.98298e-14	3.80061e-13
WBGene00015116	-0.892129	5.85293	58.4847	2.04879e-14	3.92302e-13
WBGene00022357	1.0547	4.5666	58.4727	2.06135e-14	3.94334e-13
WBGene00045387	-1.62336	1.66485	58.4707	2.06342e-14	3.94356e-13
WBGene00010369	0.806404	8.27308	58.445	2.09055e-14	3.99162e-13
WBGene00020466	0.957495	5.56822	58.4316	2.10488e-14	4.01518e-13
WBGene00015899	0.956637	4.93858	58.4034	2.13522e-14	4.06922e-13
WBGene00009470	-1.1831	3.62051	58.2953	2.25585e-14	4.29505e-13
WBGene00002977	-1.00341	4.67911	58.2168	2.34765e-14	4.46563e-13
WBGene00023502	-2.98972	-0.0245566	58.2133	2.35185e-14	4.46746e-13
WBGene00006861	-0.965098	5.10595	58.2123	2.35304e-14	4.46746e-13
WBGene00001608	-2.26873	0.656633	58.1857	2.38504e-14	4.52396e-13
WBGene00010050	-0.965492	7.55685	58.1371	2.44476e-14	4.63288e-13
WBGene00009886	-0.94478	5.65125	58.0938	2.49915e-14	4.7315e-13
WBGene00009926	-1.26047	2.76984	58.0894	2.50467e-14	4.73751e-13
WBGene00020403	0.865817	7.13279	58.0728	2.52589e-14	4.77318e-13
WBGene00019356	-1.97167	0.890222	58.0138	2.60286e-14	4.91403e-13
WBGene00011407	-1.01945	4.94	57.9892	2.63567e-14	4.97131e-13
WBGene00001158	-1.96789	1.13357	57.9471	2.69258e-14	5.06939e-13
WBGene00019087	0.837551	8.88216	57.9471	2.69269e-14	5.06939e-13
WBGene00012401	1.8074	1.78906	57.9446	2.69607e-14	5.07102e-13
WBGene00019517	2.4539	0.239895	57.9341	2.71041e-14	5.08941e-13
WBGene00020813	-1.09757	3.87616	57.9338	2.71089e-14	5.08941e-13
WBGene00017184	-1.04216	4.5335	57.9282	2.71865e-14	5.09924e-13
WBGene00000222	1.05775	4.26027	57.9004	2.7573e-14	5.16694e-13
WBGene00007641	-1.58796	1.83339	57.8933	2.7673e-14	5.18086e-13
WBGene00045488	-1.55246	1.78668	57.8775	2.78954e-14	5.21765e-13
WBGene00022622	-2.18609	0.606646	57.8357	2.84945e-14	5.32479e-13
WBGene00020909	0.913593	5.76751	57.8006	2.90082e-14	5.41576e-13
WBGene00011291	-0.947302	5.00681	57.7794	2.93229e-14	5.46946e-13
WBGene00002120	-1.64708	1.46716	57.7691	2.94764e-14	5.49301e-13
WBGene00008542	-1.23437	2.76813	57.7642	2.95494e-14	5.50154e-13
WBGene00019322	-0.900293	11.3084	57.7562	2.96702e-14	5.51893e-13
WBGene00021171	-2.1011	0.948792	57.7482	2.97914e-14	5.53637e-13
WBGene00016357	-1.3446	2.34827	57.7305	3.00601e-14	5.58118e-13
WBGene00011787	-0.977385	5.27834	57.6468	3.13673e-14	5.81852e-13
WBGene00010524	-1.23782	3.43075	57.6387	3.14966e-14	5.83714e-13
WBGene00018178	1.37607	3.02481	57.5769	3.25028e-14	6.0181e-13
WBGene00008210	0.925668	5.37223	57.5455	3.30244e-14	6.10906e-13
WBGene00008576	1.01525	4.17108	57.5394	3.31273e-14	6.12248e-13
WBGene00019081	1.02902	4.23571	57.4685	3.43437e-14	6.3415e-13
WBGene00018202	2.39765	0.319262	57.4235	3.5139e-14	6.48241e-13
WBGene00015312	0.829056	7.15595	57.4114	3.53558e-14	6.51644e-13
WBGene00000465	0.802817	10.833	57.3483	3.65076e-14	6.72259e-13
WBGene00016239	1.69146	1.5178	57.3105	3.72168e-14	6.84694e-13
WBGene00021460	0.835598	6.76985	57.2935	3.7539e-14	6.89992e-13
WBGene00006446	0.932758	5.80075	57.2898	3.76098e-14	6.90666e-13
WBGene00019064	-0.869103	6.63137	57.2682	3.80261e-14	6.97674e-13
WBGene00017969	-0.958029	5.96006	57.252	3.83406e-14	7.02807e-13
WBGene00002265	-0.881822	8.57643	57.2255	3.88605e-14	7.1169e-13
WBGene00017448	-1.19996	3.28269	57.1665	4.00438e-14	7.32696e-13
WBGene00019493	-1.06378	4.25824	57.1468	4.04457e-14	7.3938e-13
WBGene00019257	-1.59728	1.66093	57.0157	4.32342e-14	7.8964e-13
WBGene00016115	0.857392	7.38727	57.0135	4.32837e-14	7.8983e-13
WBGene00000213	1.53724	2.0634	56.9622	4.44262e-14	8.09946e-13
WBGene00011509	0.921339	5.20041	56.9373	4.49935e-14	8.19548e-13
WBGene00021690	1.62716	2.36085	56.9281	4.52048e-14	8.22654e-13
WBGene00018994	-1.68198	1.34168	56.9105	4.56095e-14	8.2927e-13
WBGene00019612	-1.1386	3.59353	56.904	4.57624e-14	8.31302e-13
WBGene00019248	-1.18574	3.20152	56.8288	4.75462e-14	8.6293e-13
WBGene00017985	0.930441	5.27458	56.8143	4.78959e-14	8.68496e-13
WBGene00019869	-0.991813	4.38616	56.8104	4.79931e-14	8.69477e-13
WBGene00014208	0.809871	8.83894	56.7488	4.95182e-14	8.96301e-13
WBGene00004241	0.858906	8.68317	56.6775	5.13471e-14	9.28573e-13
WBGene00013223	0.856102	7.48543	56.6237	5.27729e-14	9.53503e-13
WBGene00001607	0.827288	8.82041	56.6174	5.29411e-14	9.55686e-13
WBGene00008440	0.930011	5.45581	56.4689	5.70955e-14	1.02976e-12
WBGene00015045	2.82384	-0.00874208	56.239	6.41764e-14	1.15644e-12
WBGene00008767	0.958748	5.69973	56.2199	6.48039e-14	1.1667e-12
WBGene00020941	1.46367	2.47893	56.1102	6.85224e-14	1.23255e-12
WBGene00020837	-1.03354	3.8602	56.0588	7.03353e-14	1.26351e-12
WBGene00017384	1.20885	4.03298	56.0579	7.03689e-14	1.26351e-12
WBGene00004051	0.828477	7.38318	56.0342	7.12208e-14	1.27767e-12
WBGene00018497	-2.15734	1.36692	56.0325	7.12843e-14	1.27767e-12
WBGene00007482	-1.98305	0.761227	55.8869	7.67613e-14	1.37462e-12
WBGene00010194	0.976818	4.34579	55.8581	7.78953e-14	1.39369e-12
WBGene00012404	1.62632	1.37921	55.8084	7.98892e-14	1.4281e-12
WBGene00002123	-1.27872	2.60623	55.749	8.23415e-14	1.47063e-12
WBGene00002133	1.14141	3.89772	55.7312	8.30911e-14	1.48271e-12
WBGene00008841	-1.33421	3.14383	55.729	8.31833e-14	1.48296e-12
WBGene00022641	-1.93121	1.31566	55.7273	8.3252e-14	1.48296e-12
WBGene00011805	1.4701	2.83229	55.6687	8.57736e-14	1.52653e-12
WBGene00022176	-0.863601	6.03852	55.6084	8.84462e-14	1.57271e-12
WBGene00002257	-0.944205	4.83831	55.5055	9.31962e-14	1.65571e-12
WBGene00012201	-1.03543	4.10166	55.4511	9.58154e-14	1.70075e-12
WBGene00019229	1.43847	2.07255	55.4278	9.6956e-14	1.71948e-12
WBGene00022133	-2.23623	0.510231	55.4191	9.73876e-14	1.72562e-12
WBGene00019727	-0.934738	6.40111	55.3609	1.00313e-13	1.7759e-12
WBGene00022122	-0.795021	8.10776	55.2727	1.04916e-13	1.85576e-12
WBGene00001946	1.10814	5.98273	55.2333	1.07038e-13	1.89163e-12
WBGene00018217	-0.930522	4.95839	55.1921	1.09309e-13	1.93007e-12
WBGene00019949	-1.09825	3.60234	55.1863	1.09629e-13	1.93403e-12
WBGene00021818	1.11471	3.24077	55.1812	1.09914e-13	1.93736e-12
WBGene00002034	0.792942	7.671	55.0635	1.16697e-13	2.05443e-12
WBGene00007377	2.97191	-0.202763	55.0625	1.16759e-13	2.05443e-12
WBGene00022230	-2.08135	1.31737	55.0428	1.17934e-13	2.07329e-12
WBGene00013337	-2.7842	-0.00272064	55.0182	1.19421e-13	2.09761e-12
WBGene00011756	-1.02112	3.83706	54.942	1.24138e-13	2.17857e-12
WBGene00012184	-0.894512	5.23189	54.9397	1.24287e-13	2.17928e-12
WBGene00012496	0.914358	6.95265	54.9281	1.25018e-13	2.19021e-12
WBGene00020223	0.865249	6.38728	54.904	1.26562e-13	2.21533e-12
WBGene00018347	-1.21746	2.90234	54.8737	1.28531e-13	2.24785e-12
WBGene00009964	1.55244	1.57868	54.8165	1.32324e-13	2.31218e-12
WBGene00007354	-0.951589	4.74112	54.784	1.34532e-13	2.34873e-12
WBGene00020438	3.42957	-0.39909	54.7735	1.35253e-13	2.35927e-12
WBGene00013318	-1.20814	2.88921	54.7642	1.35895e-13	2.36842e-12
WBGene00007286	1.46372	1.84413	54.7485	1.36985e-13	2.38537e-12
WBGene00016756	-0.972058	5.01419	54.7099	1.39699e-13	2.43051e-12
WBGene00017376	-2.49395	0.17911	54.708	1.39837e-13	2.43082e-12
WBGene00012177	-1.28861	2.78768	54.6224	1.46062e-13	2.53655e-12
WBGene00016072	3.04166	-0.149028	54.6209	1.4617e-13	2.53655e-12
WBGene00014997	1.40545	2.11423	54.6154	1.46585e-13	2.54156e-12
WBGene00009834	1.20104	3.26844	54.5964	1.48007e-13	2.56402e-12
WBGene00007445	0.843418	6.13599	54.525	1.53485e-13	2.65663e-12
WBGene00020117	-1.40191	2.17325	54.506	1.54978e-13	2.68017e-12
WBGene00022333	1.89561	0.907296	54.4933	1.55976e-13	2.69512e-12
WBGene00017703	-1.08557	3.99263	54.4502	1.59434e-13	2.75252e-12
WBGene00017322	-0.928844	5.1267	54.4432	1.60008e-13	2.76007e-12
WBGene00010749	-1.2031	3.23459	54.4215	1.6178e-13	2.78826e-12
WBGene00010740	-1.59864	2.16808	54.1301	1.87644e-13	3.23125e-12
WBGene00020114	-0.945541	4.53035	54.1193	1.88675e-13	3.24624e-12
WBGene00019357	1.04933	3.80932	54.0728	1.93195e-13	3.32118e-12
WBGene00003034	0.802636	7.95961	54.0692	1.93551e-13	3.32447e-12
WBGene00008581	-1.26054	2.91278	54.037	1.96748e-13	3.37651e-12
WBGene00006493	-0.827296	7.16244	54.0309	1.97364e-13	3.3842e-12
WBGene00018845	1.07634	3.59625	54.0133	1.99142e-13	3.41178e-12
WBGene00019499	7.52914	-1.16837	53.9098	2.09911e-13	3.59323e-12
WBGene00021366	0.878184	5.22786	53.8645	2.14808e-13	3.67394e-12
WBGene00003041	0.812363	6.80998	53.8479	2.16627e-13	3.70192e-12
WBGene00008387	0.918866	4.81803	53.8322	2.18368e-13	3.72851e-12
WBGene00015769	1.45047	4.15459	53.7907	2.23026e-13	3.80482e-12
WBGene00009898	0.920132	5.37504	53.7197	2.31239e-13	3.94161e-12
WBGene00020651	-1.04194	4.04423	53.7046	2.33013e-13	3.96532e-12
WBGene00010726	0.93861	4.4411	53.7046	2.33023e-13	3.96532e-12
WBGene00013693	-1.30735	2.81514	53.7025	2.33264e-13	3.96608e-12
WBGene00013859	-0.958427	6.64488	53.6505	2.39528e-13	4.06916e-12
WBGene00013425	0.94419	5.8967	53.5989	2.45895e-13	4.17381e-12
WBGene00011019	-1.30025	2.56664	53.5119	2.57028e-13	4.35912e-12
WBGene00003539	-0.972196	4.9518	53.5089	2.5743e-13	4.36225e-12
WBGene00017114	-0.999504	4.60129	53.5003	2.58558e-13	4.37771e-12
WBGene00016935	1.33968	2.18803	53.4579	2.64188e-13	4.46927e-12
WBGene00022858	-0.843891	5.8828	53.3694	2.76375e-13	4.67152e-12
WBGene00015220	-1.45869	2.31178	53.3606	2.77608e-13	4.68844e-12
WBGene00015989	1.22226	3.13897	53.3508	2.79003e-13	4.70807e-12
WBGene00019311	-2.80083	-0.0732938	53.3446	2.79881e-13	4.71893e-12
WBGene00000239	-0.930825	4.78622	53.3422	2.80225e-13	4.72079e-12
WBGene00018482	0.782273	8.06635	53.2547	2.9298e-13	4.93155e-12
WBGene00008482	-1.50024	1.78391	53.2441	2.94573e-13	4.95422e-12
WBGene00014017	1.09378	4.1848	53.2325	2.96309e-13	4.97927e-12
WBGene00020339	-1.21161	4.03959	53.2042	3.00614e-13	5.04741e-12
WBGene00004344	-1.74897	1.05857	53.1638	3.06863e-13	5.14805e-12
WBGene00022195	-0.910071	5.02214	53.1446	3.09877e-13	5.19429e-12
WBGene00018862	0.789898	7.18351	53.128	3.12514e-13	5.23415e-12
WBGene00012545	-1.091	4.31945	53.1186	3.13999e-13	5.25467e-12
WBGene00009957	1.19915	3.29077	53.0224	3.29767e-13	5.51397e-12
WBGene00003989	0.805114	7.4247	53.0088	3.3206e-13	5.54771e-12
WBGene00001702	-1.18145	3.0594	52.9928	3.3477e-13	5.58836e-12
WBGene00020012	-0.878873	5.17098	52.9841	3.36265e-13	5.60869e-12
WBGene00000998	-0.76043	9.2594	52.9278	3.46032e-13	5.76681e-12
WBGene00021335	-0.924044	5.97202	52.9183	3.47711e-13	5.79003e-12
WBGene00008822	1.00845	4.15542	52.9104	3.49116e-13	5.80862e-12
WBGene00010061	0.769263	9.49356	52.8715	3.56097e-13	5.91989e-12
WBGene00008865	-0.962121	4.34445	52.7971	3.69854e-13	6.14353e-12
WBGene00020725	1.15298	4.45413	52.7804	3.72996e-13	6.19063e-12
WBGene00018121	-1.69511	3.58745	52.771	3.74798e-13	6.21359e-12
WBGene00004238	-0.905381	5.04091	52.7699	3.74995e-13	6.21359e-12
WBGene00020682	-0.794277	6.96652	52.7182	3.85e-13	6.37414e-12
WBGene00003159	0.820403	8.58119	52.7077	3.87069e-13	6.40314e-12
WBGene00003980	-0.937146	5.69572	52.6865	3.91279e-13	6.46748e-12
WBGene00018438	1.17075	2.74461	52.5491	4.19633e-13	6.93048e-12
WBGene00017714	2.11743	0.504861	52.5458	4.20329e-13	6.93629e-12
WBGene00022064	-1.9362	0.829808	52.5296	4.23822e-13	6.98822e-12
WBGene00004972	-1.03538	3.62228	52.5267	4.24441e-13	6.99271e-12
WBGene00001692	-0.847965	6.86831	52.5219	4.25485e-13	7.00418e-12
WBGene00020230	-0.922167	4.98709	52.5178	4.26356e-13	7.01281e-12
WBGene00011718	-1.08181	3.71824	52.5102	4.28025e-13	7.03452e-12
WBGene00003878	-1.00708	3.89311	52.5052	4.29103e-13	7.04651e-12
WBGene00019512	-1.25538	3.076	52.4594	4.39228e-13	7.20692e-12
WBGene00017934	0.874576	5.24751	52.4433	4.42853e-13	7.26048e-12
WBGene00002058	-1.04932	4.77396	52.4288	4.46139e-13	7.30842e-12
WBGene00000105	-0.903455	5.15977	52.4087	4.50734e-13	7.37771e-12
WBGene00012767	0.787723	7.06086	52.3952	4.53826e-13	7.4223e-12
WBGene00000768	-1.13669	3.56507	52.389	4.5526e-13	7.43973e-12
WBGene00016757	-1.25293	2.53523	52.3498	4.64457e-13	7.58388e-12
WBGene00011410	0.776688	7.37571	52.3299	4.69177e-13	7.65476e-12
WBGene00004023	-1.05754	3.98025	52.2359	4.92168e-13	8.02338e-12
WBGene00000228	-0.832067	7.5315	52.2069	4.99497e-13	8.13628e-12
WBGene00018808	0.911315	4.79711	52.2021	5.00723e-13	8.14967e-12
WBGene00003241	0.807177	7.09905	52.1931	5.03028e-13	8.18059e-12
WBGene00020064	0.990808	3.88682	52.1356	5.17965e-13	8.41672e-12
WBGene00005013	-1.29477	2.51646	52.1095	5.24907e-13	8.52267e-12
WBGene00009232	-3.19931	-0.23438	52.0716	5.35135e-13	8.68174e-12
WBGene00008897	-2.51978	0.125126	52.0489	5.41369e-13	8.77583e-12
WBGene00015559	1.67356	1.21729	52	5.54997e-13	8.98953e-12
WBGene00006839	-0.864995	6.16611	51.9198	5.78143e-13	9.35692e-12
WBGene00013068	-1.79659	0.932768	51.8683	5.93513e-13	9.59799e-12
WBGene00004209	0.88541	6.32875	51.8565	5.97094e-13	9.64816e-12
WBGene00021165	4.86536	-0.679644	51.8395	6.02285e-13	9.72426e-12
WBGene00008244	-3.37389	-0.233523	51.7937	6.16501e-13	9.94582e-12
WBGene00010036	0.852907	5.46823	51.7662	6.25202e-13	1.00781e-11
WBGene00013575	-0.797014	7.5543	51.7084	6.43851e-13	1.03705e-11
WBGene00008595	-1.01034	4.79848	51.6214	6.73056e-13	1.08322e-11
WBGene00013027	2.1326	0.426784	51.6039	6.79077e-13	1.09204e-11
WBGene00002229	0.778543	9.66148	51.5571	6.95446e-13	1.11748e-11
WBGene00006530	-0.814003	7.19655	51.5538	6.96632e-13	1.11849e-11
WBGene00001332	0.81717	6.39227	51.4942	7.18103e-13	1.15205e-11
WBGene00015547	-0.904299	6.09344	51.4857	7.21194e-13	1.15609e-11
WBGene00021779	1.25409	2.56438	51.3818	7.60408e-13	1.21798e-11
WBGene00004031	0.799623	6.58416	51.3715	7.64407e-13	1.22342e-11
WBGene00020589	-1.26919	3.13431	51.3357	7.7846e-13	1.24492e-11
WBGene00016441	-1.54153	1.75457	51.2753	8.02798e-13	1.28282e-11
WBGene00008063	-2.20163	3.94731	51.25	8.13193e-13	1.29841e-11
WBGene00000986	2.29129	0.290121	51.2314	8.20931e-13	1.30932e-11
WBGene00011087	0.854128	7.24362	51.2305	8.21323e-13	1.30932e-11
WBGene00011061	0.760169	10.027	51.2168	8.27059e-13	1.31742e-11
WBGene00017532	1.07562	3.67321	51.2127	8.28795e-13	1.31835e-11
WBGene00000498	0.809144	6.5788	51.2124	8.28951e-13	1.31835e-11
WBGene00014240	-1.05227	3.68776	51.1815	8.42095e-13	1.3382e-11
WBGene00010563	-1.12474	4.13237	51.1649	8.49216e-13	1.34846e-11
WBGene00022732	-1.22144	2.49167	51.1192	8.69258e-13	1.3792e-11
WBGene00019712	0.795932	6.59348	51.1101	8.73268e-13	1.38447e-11
WBGene00017920	0.745822	8.34267	51.0991	8.782e-13	1.3912e-11
WBGene00017640	-0.940615	4.52321	51.0643	8.93898e-13	1.41387e-11
WBGene00020052	-1.13944	2.83437	51.0643	8.93915e-13	1.41387e-11
WBGene00004256	-0.83448	6.42211	51.036	9.06854e-13	1.43321e-11
WBGene00022610	-0.862167	6.581	51.0241	9.12401e-13	1.44085e-11
WBGene00000283	-0.93242	5.07997	50.9862	9.30187e-13	1.46779e-11
WBGene00017933	1.22687	2.39895	50.9726	9.36631e-13	1.4768e-11
WBGene00008910	-0.923279	4.90182	50.9691	9.38333e-13	1.47833e-11
WBGene00045038	0.952836	4.56238	50.9357	9.54396e-13	1.50247e-11
WBGene00010381	-1.40154	2.10133	50.9072	9.68396e-13	1.52332e-11
WBGene00006736	0.749074	8.15761	50.7761	1.03529e-12	1.62728e-11
WBGene00002200	-1.06357	3.54176	50.7716	1.03764e-12	1.6297e-11
WBGene00000822	-0.781859	8.73588	50.7615	1.04302e-12	1.63687e-11
WBGene00012003	1.66605	1.29313	50.7441	1.05229e-12	1.65015e-11
WBGene00021265	-1.5749	1.37876	50.7291	1.06036e-12	1.6615e-11
WBGene00007450	-2.12184	0.67053	50.7007	1.07578e-12	1.68437e-11
WBGene00017691	-0.806165	9.7215	50.6517	1.10299e-12	1.72562e-11
WBGene00001621	-1.4052	2.68243	50.5621	1.15454e-12	1.80487e-11
WBGene00000100	-0.847536	6.30908	50.5558	1.15827e-12	1.8093e-11
WBGene00012040	2.19502	0.422653	50.5194	1.17995e-12	1.84174e-11
WBGene00008433	-1.48426	1.75003	50.4789	1.20454e-12	1.87868e-11
WBGene00017660	2.94221	-0.348767	50.3838	1.26436e-12	1.97045e-11
WBGene00044019	-1.1656	4.4601	50.3791	1.2674e-12	1.97366e-11
WBGene00009115	0.955952	4.1151	50.3744	1.27039e-12	1.9768e-11
WBGene00018467	-0.899377	4.72889	50.3634	1.27755e-12	1.98641e-11
WBGene00018694	-1.69485	1.6539	50.2897	1.32641e-12	2.06079e-11
WBGene00000388	0.868058	5.51811	50.2878	1.32773e-12	2.06126e-11
WBGene00015806	0.859837	6.16765	50.2045	1.38529e-12	2.14896e-11
WBGene00012912	-1.18203	2.6917	50.1946	1.3923e-12	2.15817e-11
WBGene00011322	1.0582	3.29431	50.1902	1.39543e-12	2.16136e-11
WBGene00003158	0.770952	8.38037	50.1469	1.42653e-12	2.20784e-11
WBGene00014093	-1.72447	1.23956	50.1416	1.43041e-12	2.21215e-11
WBGene00006825	-1.00476	4.45904	50.1307	1.43841e-12	2.22281e-11
WBGene00011981	1.67649	1.29694	50.1111	1.4528e-12	2.24334e-11
WBGene00004804	0.772072	6.7923	50.0028	1.53529e-12	2.36891e-11
WBGene00000499	0.923469	4.49006	49.957	1.57151e-12	2.42293e-11
WBGene00007458	1.05343	6.25536	49.9427	1.58306e-12	2.43888e-11
WBGene00011753	-0.824083	8.31461	49.9374	1.58727e-12	2.4435e-11
WBGene00004237	-0.876405	4.97205	49.9082	1.61106e-12	2.47824e-11
WBGene00015098	1.05279	3.70601	49.8923	1.62421e-12	2.49656e-11
WBGene00009706	-1.50722	1.47425	49.8665	1.64569e-12	2.52766e-11
WBGene00009649	-1.04494	3.76243	49.7949	1.7069e-12	2.61966e-11
WBGene00017538	1.13408	3.98753	49.7145	1.7783e-12	2.72718e-11
WBGene00020884	-0.987558	3.99279	49.679	1.81076e-12	2.77485e-11
WBGene00007707	0.813249	6.40384	49.641	1.84615e-12	2.82694e-11
WBGene00007424	-1.07726	3.23516	49.6144	1.87131e-12	2.86329e-11
WBGene00020392	0.817034	6.3957	49.545	1.93872e-12	2.96419e-11
WBGene00013921	-0.916603	4.45747	49.473	2.01125e-12	3.07275e-11
WBGene00021060	-0.889253	4.69341	49.4408	2.04447e-12	3.12115e-11
WBGene00013986	-0.75819	7.80607	49.3881	2.10021e-12	3.20381e-11
WBGene00021977	1.0552	3.40179	49.3682	2.12153e-12	3.2339e-11
WBGene00017874	0.794392	6.61853	49.3423	2.14975e-12	3.27444e-11
WBGene00016631	-0.886482	5.30355	49.3324	2.16069e-12	3.28862e-11
WBGene00022617	-1.74692	1.19403	49.2134	2.29572e-12	3.4915e-11
WBGene00013719	0.770254	7.10001	49.1954	2.31699e-12	3.52119e-11
WBGene00002173	-0.748988	7.91179	49.1752	2.34093e-12	3.5549e-11
WBGene00017063	-0.974616	3.86253	49.1735	2.34296e-12	3.55531e-11
WBGene00006440	0.780757	6.74889	49.1458	2.37632e-12	3.60322e-11
WBGene00022774	0.840219	6.35727	49.1307	2.39467e-12	3.62831e-11
WBGene00022008	-1.86791	1.47183	49.034	2.51568e-12	3.80881e-11
WBGene00006634	-1.0549	3.67823	49.0023	2.55657e-12	3.86781e-11
WBGene00011353	-1.01793	4.20444	48.9946	2.56674e-12	3.88029e-11
WBGene00015696	-1.4858	2.52818	48.8432	2.77262e-12	4.1884e-11
WBGene00018811	-0.795673	9.31701	48.8371	2.78132e-12	4.1984e-11
WBGene00017262	-0.795701	6.23015	48.8342	2.78547e-12	4.20152e-11
WBGene00009812	-0.803304	7.21125	48.83	2.79133e-12	4.20722e-11
WBGene00012112	0.787744	6.42932	48.8038	2.82894e-12	4.26073e-11
WBGene00006385	0.820574	6.14199	48.7936	2.84372e-12	4.27979e-11
WBGene00020265	-1.60451	1.62623	48.7526	2.90372e-12	4.36683e-11
WBGene00019634	0.927742	6.44371	48.7484	2.91001e-12	4.37303e-11
WBGene00010689	2.92971	-0.362424	48.6295	3.09186e-12	4.64286e-11
WBGene00002232	-0.955342	4.10022	48.6199	3.10695e-12	4.66204e-11
WBGene00015143	0.866995	8.4565	48.6121	3.11937e-12	4.67686e-11
WBGene00007332	0.758504	7.31124	48.6096	3.12336e-12	4.67686e-11
WBGene00011374	-0.88657	5.11906	48.6093	3.12378e-12	4.67686e-11
WBGene00004951	-0.740091	8.35397	48.5694	3.188e-12	4.76947e-11
WBGene00008375	-1.01463	4.58323	48.5272	3.25746e-12	4.86671e-11
WBGene00001061	0.790959	7.63486	48.5269	3.25782e-12	4.86671e-11
WBGene00045208	-2.09983	0.813873	48.5065	3.29198e-12	4.91411e-11
WBGene00010000	0.912753	5.29819	48.4848	3.32861e-12	4.96512e-11
WBGene00000140	-0.784145	8.76922	48.4749	3.34536e-12	4.98642e-11
WBGene00011231	3.33975	-0.673224	48.3869	3.49892e-12	5.21145e-11
WBGene00003729	-1.11275	2.85545	48.3754	3.51954e-12	5.23831e-11
WBGene00018877	-0.834662	5.35667	48.3693	3.53055e-12	5.25081e-11
WBGene00015688	-0.827417	7.16585	48.3558	3.55493e-12	5.28318e-11
WBGene00001976	1.10222	2.95007	48.3407	3.58234e-12	5.31999e-11
WBGene00011182	-0.73959	7.84014	48.2907	3.67491e-12	5.45347e-11
WBGene00044134	-1.00131	3.56047	48.2863	3.68322e-12	5.46178e-11
WBGene00019837	-1.07043	3.21683	48.2387	3.77374e-12	5.59189e-11
WBGene00002189	-0.941613	5.24785	48.2262	3.79786e-12	5.62351e-11
WBGene00006832	-1.10849	2.87102	48.2206	3.80863e-12	5.63532e-11
WBGene00017892	-0.74348	9.50474	48.1781	3.89218e-12	5.75472e-11
WBGene00020143	-1.17946	2.48596	48.1541	3.94002e-12	5.82119e-11
WBGene00002137	-0.851473	5.00553	48.0935	4.06368e-12	5.9995e-11
WBGene00020022	-0.733351	8.43503	48.0839	4.0836e-12	6.0245e-11
WBGene00004953	0.732734	8.28033	48.0631	4.12727e-12	6.08449e-11
WBGene00020290	0.788433	6.01978	48.0506	4.15359e-12	6.11881e-11
WBGene00011467	-1.06482	3.36094	48.0114	4.23738e-12	6.2377e-11
WBGene00001042	-0.895599	4.50095	47.9769	4.31281e-12	6.34411e-11
WBGene00015794	-1.06056	4.00806	47.9674	4.33357e-12	6.37001e-11
WBGene00008145	0.757827	6.84836	47.9635	4.34219e-12	6.37802e-11
WBGene00001491	0.775702	6.68284	47.9615	4.34676e-12	6.3801e-11
WBGene00016879	-0.841926	5.0714	47.9522	4.36744e-12	6.40579e-11
WBGene00019381	0.820147	5.60499	47.9263	4.42536e-12	6.48603e-11
WBGene00044675	-1.40577	1.90548	47.8294	4.64955e-12	6.80967e-11
WBGene00045291	1.51099	1.3662	47.8174	4.67822e-12	6.84669e-11
WBGene00004966	-1.52409	1.845	47.8108	4.69404e-12	6.86486e-11
WBGene00010772	-0.963215	3.78559	47.7105	4.9403e-12	7.21977e-11
WBGene00013979	1.20089	3.16335	47.7072	4.94874e-12	7.22687e-11
WBGene00021293	2.56	-0.124572	47.6216	5.16969e-12	7.54408e-11
WBGene00011422	-1.13635	3.05619	47.6013	5.22337e-12	7.61692e-11
WBGene00006539	1.43013	2.336	47.5993	5.22872e-12	7.61921e-11
WBGene00004781	0.813284	7.05049	47.577	5.28846e-12	7.7007e-11
WBGene00009006	0.774165	7.43604	47.5591	5.33708e-12	7.7659e-11
WBGene00011689	1.0469	3.60669	47.5275	5.42366e-12	7.88619e-11
WBGene00014212	0.83528	5.70484	47.471	5.58241e-12	8.11118e-11
WBGene00043066	-1.62155	1.1814	47.4371	5.6797e-12	8.24659e-11
WBGene00018500	-2.18033	0.312865	47.4143	5.74613e-12	8.33345e-11
WBGene00017990	0.91216	5.92486	47.4138	5.74778e-12	8.33345e-11
WBGene00018083	-1.08463	3.24512	47.4086	5.7629e-12	8.34937e-11
WBGene00001863	-0.770974	8.91754	47.3838	5.83624e-12	8.44957e-11
WBGene00020966	1.10335	3.16144	47.3692	5.87997e-12	8.50677e-11
WBGene00014251	0.880502	4.59803	47.346	5.94987e-12	8.60174e-11
WBGene00010657	-0.983562	3.70942	47.3233	6.01914e-12	8.69566e-11
WBGene00019627	0.744866	7.39719	47.2861	6.13454e-12	8.85603e-11
WBGene00015238	0.817086	5.32153	47.2844	6.13982e-12	8.85731e-11
WBGene00001431	0.722566	8.37218	47.2658	6.19858e-12	8.93569e-11
WBGene00011004	-2.48161	0.0230943	47.1829	6.46631e-12	9.31499e-11
WBGene00013862	1.00603	6.26746	47.1194	6.67929e-12	9.61493e-11
WBGene00015857	-1.48817	1.70024	47.1052	6.72762e-12	9.67761e-11
WBGene00021370	-0.964402	3.96468	47.0961	6.75897e-12	9.71579e-11
WBGene00019109	-1.83833	1.09203	47.0848	6.79819e-12	9.7652e-11
WBGene00012358	0.975589	4.5943	47.0782	6.82113e-12	9.79119e-11
WBGene00007382	-2.47741	0.106923	47.0443	6.94019e-12	9.955e-11
WBGene00009831	-1.0605	3.42034	47.0238	7.01284e-12	1.00521e-10
WBGene00013250	0.839428	5.70991	47.0205	7.0248e-12	1.00621e-10
WBGene00012911	-0.813747	5.29525	47.0132	7.05106e-12	1.00925e-10
WBGene00021136	-1.13657	3.3273	46.9778	7.17937e-12	1.02689e-10
WBGene00001599	0.960836	7.58352	46.9512	7.27751e-12	1.04019e-10
WBGene00008536	1.2107	2.79648	46.9325	7.34738e-12	1.04943e-10
WBGene00012360	0.804283	8.4113	46.8893	7.51132e-12	1.07209e-10
WBGene00016134	-0.908342	5.94558	46.8526	7.65301e-12	1.09154e-10
WBGene00011352	0.752439	8.43871	46.8467	7.67612e-12	1.09406e-10
WBGene00009403	-1.23352	2.28694	46.8164	7.79563e-12	1.11031e-10
WBGene00012158	-0.781262	6.8601	46.772	7.9746e-12	1.135e-10
WBGene00018523	-1.16607	3.0583	46.7524	8.0547e-12	1.1456e-10
WBGene00022621	-0.90487	4.49891	46.7067	8.24448e-12	1.17176e-10
WBGene00017584	-1.10613	2.69712	46.6844	8.33912e-12	1.18438e-10
WBGene00019769	1.56151	1.31556	46.6468	8.50054e-12	1.20646e-10
WBGene00007549	-0.820764	5.17902	46.5874	8.76223e-12	1.24272e-10
WBGene00017986	0.809042	5.83129	46.5849	8.77359e-12	1.24346e-10
WBGene00018206	-1.06267	3.50391	46.5242	9.04937e-12	1.28164e-10
WBGene00000040	-0.727772	7.63173	46.5071	9.1287e-12	1.29197e-10
WBGene00001935	1.04227	9.57084	46.4817	9.2476e-12	1.30788e-10
WBGene00015903	1.02943	3.56513	46.4679	9.31333e-12	1.31626e-10
WBGene00010296	-0.935139	4.26403	46.4563	9.36833e-12	1.32298e-10
WBGene00021983	-1.22841	2.34311	46.4551	9.37403e-12	1.32298e-10
WBGene00013477	-0.915325	4.3507	46.3997	9.64286e-12	1.35997e-10
WBGene00011049	2.1842	0.313872	46.3323	9.98036e-12	1.40659e-10
WBGene00003497	-0.751454	8.47724	46.3032	1.01299e-11	1.42667e-10
WBGene00021541	0.867324	5.38743	46.2439	1.04412e-11	1.46949e-10
WBGene00000005	-1.04044	3.43093	46.2363	1.04815e-11	1.47413e-10
WBGene00008062	0.860801	4.87113	46.2267	1.05334e-11	1.48039e-10
WBGene00015306	-1.13383	3.01011	46.2235	1.05502e-11	1.48173e-10
Y57G11C.24	-0.778067	6.40431	46.0946	1.1268e-11	1.58143e-10
WBGene00012140	1.01705	4.6359	46.0908	1.12896e-11	1.58337e-10
WBGene00007384	-0.954851	4.54979	46.0797	1.13539e-11	1.59128e-10
WBGene00011379	-1.08242	3.22402	46.0614	1.14604e-11	1.60468e-10
WBGene00021532	-1.50327	2.05601	46.0605	1.14654e-11	1.60468e-10
WBGene00006912	-0.764048	6.46042	46.0456	1.1553e-11	1.61582e-10
WBGene00006582	-0.967088	3.90877	46.0003	1.18236e-11	1.65252e-10
WBGene00002264	-0.838724	6.9491	45.9958	1.18509e-11	1.65518e-10
WBGene00019022	1.01033	4.13991	45.9823	1.19327e-11	1.66546e-10
WBGene00003229	0.829799	8.03409	45.9715	1.19987e-11	1.67351e-10
WBGene00014001	-0.803192	5.44478	45.9664	1.20297e-11	1.67669e-10
WBGene00014087	0.738543	7.8344	45.8535	1.27433e-11	1.77491e-10
WBGene00016381	0.829434	6.06631	45.8207	1.29587e-11	1.80367e-10
WBGene00001132	-0.85599	6.09432	45.6925	1.38353e-11	1.92436e-10
WBGene00015819	0.828024	5.10585	45.6647	1.40329e-11	1.95049e-10
WBGene00000067	-0.864849	8.54699	45.6526	1.41199e-11	1.96124e-10
WBGene00021678	-0.99059	3.8638	45.614	1.44009e-11	1.9989e-10
WBGene00019521	-0.829002	5.7408	45.5972	1.45246e-11	2.01467e-10
WBGene00000875	0.722034	8.78284	45.559	1.4811e-11	2.05299e-10
WBGene00003231	0.712615	8.19001	45.5315	1.502e-11	2.08054e-10
WBGene00018055	-1.67979	0.901348	45.4978	1.52811e-11	2.11524e-10
WBGene00003423	-0.873156	5.2985	45.4952	1.53015e-11	2.11661e-10
WBGene00015931	0.924757	3.96546	45.4683	1.55131e-11	2.14442e-10
WBGene00015791	-0.965456	4.12747	45.4089	1.59904e-11	2.20888e-10
WBGene00010048	0.759606	6.21663	45.335	1.66051e-11	2.29223e-10
WBGene00002033	0.819427	6.0283	45.3102	1.68172e-11	2.31992e-10
WBGene00009587	0.717955	7.99695	45.2946	1.69517e-11	2.33688e-10
WBGene00020447	0.867426	4.94197	45.2847	1.70376e-11	2.34711e-10
WBGene00017271	1.183	2.44709	45.2784	1.70927e-11	2.3531e-10
WBGene00015580	-0.837748	5.06259	45.2368	1.74592e-11	2.40192e-10
WBGene00008118	0.921049	4.74841	45.2099	1.77006e-11	2.43347e-10
WBGene00008211	-1.08055	3.7077	45.2053	1.77422e-11	2.43753e-10
WBGene00011502	0.746609	6.66639	45.1907	1.78753e-11	2.45414e-10
WBGene00007820	-2.54264	-0.0830462	45.175	1.80194e-11	2.47224e-10
WBGene00001284	0.703086	8.02526	45.1579	1.81772e-11	2.49221e-10
WBGene00000699	-0.824318	7.66448	45.1511	1.82404e-11	2.49917e-10
WBGene00000221	-0.893816	5.54331	45.1459	1.82886e-11	2.50408e-10
WBGene00044212	7.20168	-1.45845	45.1177	1.85545e-11	2.53876e-10
WBGene00003983	3.94518	-1.01402	45.0818	1.88971e-11	2.58388e-10
WBGene00015997	-1.66198	1.17131	44.9714	1.99931e-11	2.7319e-10
WBGene00019237	-0.787793	5.87207	44.9685	2.00227e-11	2.73409e-10
WBGene00019918	-1.34187	1.68014	44.9076	2.06555e-11	2.81859e-10
WBGene00006527	-0.812352	5.54522	44.902	2.07142e-11	2.82469e-10
WBGene00008170	0.961497	4.10406	44.8562	2.12043e-11	2.88957e-10
WBGene00008731	-1.37592	1.77216	44.8502	2.12697e-11	2.89652e-10
WBGene00015476	-1.14968	3.60425	44.8485	2.12882e-11	2.89709e-10
WBGene00007797	0.791319	5.84894	44.8403	2.13777e-11	2.90731e-10
WBGene00018846	-0.722081	9.59726	44.8113	2.16965e-11	2.94868e-10
WBGene00006431	0.8622	4.72936	44.7639	2.22285e-11	3.01895e-10
WBGene00019074	-0.926914	5.23156	44.7474	2.24161e-11	3.04239e-10
WBGene00021835	-0.895346	5.18931	44.7311	2.26043e-11	3.06586e-10
WBGene00019811	0.720488	7.94913	44.6722	2.32944e-11	3.15734e-10
WBGene00009064	0.833349	5.57339	44.6338	2.37559e-11	3.21773e-10
WBGene00004008	-0.81771	5.45969	44.6255	2.38569e-11	3.22925e-10
WBGene00001830	0.701547	9.22024	44.6187	2.394e-11	3.23831e-10
WBGene00001330	-0.761549	6.4669	44.6126	2.40144e-11	3.24621e-10
WBGene00022127	0.757378	6.74299	44.5896	2.42982e-11	3.28214e-10
WBGene00006537	0.695335	10.1285	44.5884	2.43128e-11	3.28214e-10
WBGene00017718	-1.11437	2.75836	44.57	2.45422e-11	3.3109e-10
WBGene00019596	-2.14923	0.169997	44.5648	2.46078e-11	3.31753e-10
WBGene00017765	-0.74878	7.18417	44.5608	2.46584e-11	3.32214e-10
WBGene00020936	0.828974	7.0975	44.5407	2.4912e-11	3.35406e-10
WBGene00002224	-1.64158	1.13317	44.5359	2.4973e-11	3.36003e-10
WBGene00003645	-1.08385	2.82006	44.5315	2.50296e-11	3.36541e-10
WBGene00017559	1.07422	3.23513	44.5021	2.5409e-11	3.41414e-10
WBGene00019561	-0.89759	4.39956	44.4957	2.54912e-11	3.42291e-10
WBGene00003469	-1.2056	4.12871	44.4755	2.57561e-11	3.45618e-10
WBGene00003685	-0.971338	3.64183	44.4337	2.63123e-11	3.52847e-10
WBGene00013138	-1.1187	2.95195	44.4198	2.64999e-11	3.55127e-10
WBGene00017901	-1.29334	2.07084	44.4006	2.67601e-11	3.58375e-10
WBGene00017398	-0.805827	5.13183	44.3493	2.74711e-11	3.67654e-10
WBGene00000175	-0.857249	6.93125	44.338	2.76298e-11	3.69532e-10
WBGene00006392	0.767133	6.11515	44.3366	2.76499e-11	3.69556e-10
WBGene00019166	-1.00439	3.39493	44.3079	2.80575e-11	3.74756e-10
WBGene00019063	-1.11109	2.76686	44.2811	2.84454e-11	3.79686e-10
WBGene00020412	0.719851	7.13917	44.2653	2.86761e-11	3.82512e-10
WBGene00013311	-0.769225	9.14435	44.2477	2.89344e-11	3.85703e-10
WBGene00004028	0.844906	4.48249	44.1956	2.97153e-11	3.95851e-10
WBGene00020896	0.927231	4.57264	44.1756	3.00197e-11	3.99642e-10
WBGene00012546	0.884769	4.40118	44.1421	3.0539e-11	4.06185e-10
WBGene00012703	-1.35595	1.84511	44.1413	3.05514e-11	4.06185e-10
WBGene00000020	-0.90848	4.79293	44.1066	3.10963e-11	4.13157e-10
WBGene00004902	-0.966201	4.26065	44.0665	3.17413e-11	4.2145e-10
WBGene00019659	-2.08475	0.231216	44.0574	3.1888e-11	4.23118e-10
WBGene00004925	-1.00583	3.19967	44.053	3.19609e-11	4.23807e-10
WBGene00021349	1.80351	0.617372	44.05	3.20095e-11	4.24173e-10
WBGene00008084	-1.33803	1.8527	44.0449	3.20921e-11	4.24989e-10
WBGene00006528	0.69056	9.40122	44.0369	3.22249e-11	4.26467e-10
WBGene00018900	0.730253	9.68307	44.0163	3.25659e-11	4.30698e-10
WBGene00022813	-0.853889	4.52754	43.9732	3.32906e-11	4.39994e-10
WBGene00010988	-0.746061	8.84994	43.9244	3.41312e-11	4.50809e-10
WBGene00009375	-1.39634	1.63541	43.9208	3.41932e-11	4.51333e-10
WBGene00003914	0.690823	9.38037	43.8829	3.48628e-11	4.59869e-10
WBGene00045498	2.5319	-0.23603	43.8749	3.50045e-11	4.61437e-10
WBGene00013947	-1.08098	4.96953	43.872	3.50561e-11	4.61816e-10
WBGene00006767	0.942806	3.78766	43.8559	3.53457e-11	4.65327e-10
WBGene00004259	-0.711365	7.30439	43.8435	3.5571e-11	4.67988e-10
WBGene00012538	-0.817385	6.00407	43.8011	3.63501e-11	4.77927e-10
WBGene00017676	0.999859	3.17152	43.7834	3.66801e-11	4.81952e-10
WBGene00004890	-0.777864	5.78838	43.7815	3.67152e-11	4.82099e-10
WBGene00021996	-0.883561	5.94161	43.7164	3.79577e-11	4.9809e-10
WBGene00009048	-0.96817	3.8365	43.6637	3.89943e-11	5.1136e-10
WBGene00001749	0.848372	7.59321	43.6486	3.92964e-11	5.14669e-10
WBGene00013042	-0.889442	4.10962	43.6485	3.92977e-11	5.14669e-10
WBGene00017726	1.8853	1.32905	43.6452	3.93642e-11	5.15207e-10
WBGene00013858	-0.843993	5.66748	43.621	3.98537e-11	5.21275e-10
WBGene00010667	1.05714	3.28895	43.5906	4.0478e-11	5.29098e-10
WBGene00007965	0.804533	6.65014	43.5668	4.09727e-11	5.35217e-10
WBGene00015017	0.720991	6.98458	43.5472	4.13845e-11	5.40248e-10
WBGene00017088	0.853997	7.36137	43.4953	4.24979e-11	5.54423e-10
WBGene00008825	0.725944	6.99811	43.4472	4.35555e-11	5.67853e-10
WBGene00001113	-0.881368	4.25582	43.4115	4.43581e-11	5.77945e-10
WBGene00022675	-1.11475	2.61047	43.4041	4.45262e-11	5.7976e-10
WBGene00018138	0.712142	7.98166	43.3901	4.48461e-11	5.83549e-10
WBGene00004789	-0.879842	4.24979	43.3646	4.54325e-11	5.90798e-10
WBGene00022157	-1.41636	2.38664	43.3354	4.61165e-11	5.99307e-10
WBGene00011708	-1.66861	0.835358	43.2645	4.78181e-11	6.21019e-10
WBGene00016158	0.795721	6.20261	43.2201	4.89157e-11	6.34866e-10
WBGene00021200	0.752128	6.20074	43.1779	4.99809e-11	6.48274e-10
WBGene00017268	0.715753	7.21293	43.1525	5.06347e-11	6.56333e-10
WBGene00018464	-1.19525	2.16688	43.1237	5.13867e-11	6.65653e-10
WBGene00016215	-1.40563	1.39797	43.1216	5.14406e-11	6.65923e-10
WBGene00000750	-1.91868	0.524139	43.1105	5.17339e-11	6.6929e-10
WBGene00044371	3.2134	-0.593807	43.0926	5.22084e-11	6.74996e-10
WBGene00021880	-1.00149	3.12585	43.0628	5.30119e-11	6.84947e-10
WBGene00013851	-0.858737	4.40783	43.0549	5.32259e-11	6.87271e-10
WBGene00013033	-0.943319	3.60941	43.0529	5.32803e-11	6.87534e-10
WBGene00006887	-0.787626	5.16093	43.045	5.34947e-11	6.8986e-10
WBGene00013136	-0.820999	4.82548	42.9839	5.51931e-11	7.11308e-10
WBGene00004820	1.21798	2.01963	42.9658	5.57043e-11	7.17438e-10
WBGene00015177	-1.08999	3.2857	42.9399	5.64468e-11	7.26536e-10
WBGene00012299	1.1003	2.88207	42.9369	5.65339e-11	7.27194e-10
WBGene00006795	0.8154	7.20355	42.9312	5.66981e-11	7.28842e-10
WBGene00001564	0.705649	7.65615	42.9162	5.71367e-11	7.34012e-10
WBGene00011258	-1.07274	2.87924	42.9072	5.73978e-11	7.36897e-10
WBGene00003504	0.682204	8.19655	42.9027	5.75305e-11	7.38131e-10
WBGene00015569	-0.978049	3.37814	42.8806	5.81847e-11	7.45638e-10
WBGene00022455	0.874954	4.98451	42.8804	5.81894e-11	7.45638e-10
WBGene00020215	-0.940112	3.82734	42.8509	5.90762e-11	7.5652e-10
WBGene00000102	0.72673	7.43508	42.8451	5.92491e-11	7.58253e-10
WBGene00022877	1.23184	2.07819	42.7759	6.13826e-11	7.85059e-10
WBGene00016029	1.59429	1.02671	42.7727	6.14829e-11	7.85844e-10
WBGene00011176	-0.746977	6.51282	42.7408	6.24955e-11	7.98281e-10
WBGene00001476	1.11144	2.74887	42.6825	6.43859e-11	8.21908e-10
WBGene00015064	-0.877075	4.26686	42.6208	6.64478e-11	8.4758e-10
WBGene00001862	0.845587	6.61996	42.6199	6.6481e-11	8.4758e-10
WBGene00016611	-0.780507	5.99913	42.5159	7.01089e-11	8.93268e-10
WBGene00013478	-1.35537	1.94794	42.4781	7.14784e-11	9.10143e-10
WBGene00006495	-0.871394	6.11749	42.4432	7.27653e-11	9.25946e-10
WBGene00002138	-0.806757	5.18067	42.4016	7.433e-11	9.4526e-10
WBGene00000995	0.865858	5.16971	42.3705	7.55215e-11	9.59809e-10
WBGene00044459	-1.74586	0.747641	42.3649	7.57366e-11	9.61936e-10
WBGene00013032	-2.36411	-0.150131	42.1468	8.46735e-11	1.0741e-09
WBGene00001572	-0.978569	3.22363	42.1468	8.46738e-11	1.0741e-09
WBGene00019649	-1.71761	0.956182	42.0952	8.6936e-11	1.1021e-09
WBGene00015047	-0.799965	5.25515	42.075	8.78388e-11	1.11285e-09
WBGene00003726	-1.18943	2.36361	42.0577	8.86182e-11	1.12202e-09
WBGene00003407	-0.721662	6.41555	42.0365	8.95851e-11	1.13355e-09
WBGene00019564	1.9647	0.389517	42.0179	9.04396e-11	1.14364e-09
WBGene00003799	0.69249	7.63418	42.0115	9.07359e-11	1.14667e-09
WBGene00003007	-0.925846	3.74666	41.9882	9.18255e-11	1.15971e-09
WBGene00002214	0.681886	8.13387	41.9619	9.3067e-11	1.17466e-09
WBGene00010595	-0.827504	4.6917	41.8751	9.72921e-11	1.22722e-09
WBGene00016108	-1.74355	0.921609	41.8676	9.76673e-11	1.23118e-09
WBGene00002227	0.992582	3.53123	41.8613	9.79848e-11	1.23441e-09
WBGene00007381	-1.28401	2.02056	41.8595	9.80732e-11	1.23476e-09
WBGene00007801	-0.926491	3.97113	41.8578	9.81564e-11	1.23503e-09
WBGene00001877	-0.756559	6.48945	41.8132	1.00422e-10	1.26275e-09
WBGene00013683	-0.934987	3.85373	41.8111	1.00529e-10	1.26331e-09
WBGene00001089	-0.812542	4.86297	41.7981	1.01203e-10	1.27099e-09
WBGene00000868	0.795726	8.09969	41.792	1.01516e-10	1.27413e-09
WBGene00011844	2.42583	-0.231643	41.7711	1.02608e-10	1.28704e-09
WBGene00020986	-1.37429	1.55956	41.7572	1.03341e-10	1.29542e-09
WBGene00001941	0.753406	9.42255	41.753	1.03565e-10	1.29742e-09
WBGene00044485	-1.2235	2.22394	41.7421	1.04143e-10	1.30385e-09
WBGene00004423	-0.76426	8.49588	41.7281	1.04892e-10	1.31242e-09
WBGene00004831	-0.837536	4.35069	41.7253	1.05039e-10	1.31345e-09
WBGene00016354	-0.926789	4.14794	41.7162	1.0553e-10	1.31877e-09
WBGene00020141	-3.53701	-0.964298	41.6882	1.07053e-10	1.33697e-09
WBGene00020678	-0.9388	4.78886	41.6581	1.08716e-10	1.35689e-09
WBGene00012174	-2.37542	0.107086	41.6136	1.11217e-10	1.38725e-09
WBGene00009962	-1.05865	2.67473	41.5686	1.13805e-10	1.41866e-09
WBGene00000740	-1.82533	1.07606	41.5646	1.14037e-10	1.42067e-09
WBGene00001116	-1.04305	2.9313	41.5531	1.14712e-10	1.4282e-09
WBGene00011879	-0.995892	3.85006	41.5261	1.16305e-10	1.44715e-09
WBGene00021151	-2.27879	-0.0600295	41.5192	1.16717e-10	1.45137e-09
WBGene00000759	-1.70712	0.755627	41.5061	1.17502e-10	1.46024e-09
WBGene00000216	-0.667745	9.97726	41.5012	1.17796e-10	1.46299e-09
WBGene00001942	0.889082	7.36835	41.4811	1.19015e-10	1.47722e-09
WBGene00021373	-2.44822	-0.17974	41.4702	1.19683e-10	1.4846e-09
WBGene00004002	-1.36696	1.90055	41.4033	1.23845e-10	1.53529e-09
WBGene00019018	-0.870712	4.24366	41.3231	1.29033e-10	1.59861e-09
WBGene00003735	-0.973654	4.06548	41.298	1.30701e-10	1.61829e-09
WBGene00044077	0.728523	7.25587	41.2929	1.31046e-10	1.62156e-09
WBGene00021781	0.897869	4.78015	41.2875	1.31405e-10	1.62502e-09
WBGene00019216	0.940644	3.59705	41.2846	1.31605e-10	1.62648e-09
WBGene00009807	-1.79557	0.579994	41.2781	1.32039e-10	1.63085e-09
WBGene00011295	-2.35601	0.197004	41.2646	1.32952e-10	1.64112e-09
WBGene00010877	-1.00061	3.80286	41.2589	1.33345e-10	1.64497e-09
WBGene00044793	-0.708982	7.79946	41.2417	1.34522e-10	1.65847e-09
WBGene00009695	-1.30982	2.05195	41.2184	1.36137e-10	1.67737e-09
WBGene00012300	2.31906	-0.149798	41.1984	1.37534e-10	1.69354e-09
WBGene00020695	0.795813	5.94027	41.1859	1.38417e-10	1.70337e-09
WBGene00009507	0.689615	7.18582	41.1808	1.38777e-10	1.70676e-09
WBGene00008603	-0.848394	4.91414	41.149	1.41054e-10	1.73371e-09
WBGene00020948	0.683993	7.87011	41.1462	1.41257e-10	1.73514e-09
WBGene00017967	0.687568	7.16334	41.1268	1.42669e-10	1.75143e-09
WBGene00008811	0.925539	4.15937	41.0806	1.46082e-10	1.79224e-09
WBGene00012018	-0.693069	9.63549	41.0787	1.4622e-10	1.79283e-09
WBGene00007128	0.936466	3.85147	41.0601	1.47622e-10	1.80893e-09
WBGene00011809	1.16199	2.26295	41.0388	1.49235e-10	1.82759e-09
WBGene00003375	-0.977952	4.63258	41.0185	1.50795e-10	1.84556e-09
WBGene00003934	-0.732472	8.90093	41.0097	1.51476e-10	1.85278e-09
F54C1.7	-0.732472	8.90093	40.9991	1.52301e-10	1.86174e-09
WBGene00000068	-0.935592	4.10518	40.9948	1.52631e-10	1.86465e-09
WBGene00006608	-0.727418	6.57467	40.9802	1.53778e-10	1.87752e-09
WBGene00002065	-0.780576	7.11384	40.9595	1.55416e-10	1.89638e-09
WBGene00008667	-0.847167	4.35937	40.9578	1.55552e-10	1.89689e-09
WBGene00014128	-1.7166	0.911358	40.9556	1.5573e-10	1.89791e-09
WBGene00010626	0.807284	6.82424	40.9487	1.56281e-10	1.90348e-09
WBGene00006780	-0.760929	8.70437	40.9277	1.57964e-10	1.92282e-09
WBGene00000963	-0.8251	4.75863	40.9203	1.58564e-10	1.92896e-09
WBGene00009865	-1.05506	2.77863	40.8892	1.61109e-10	1.95874e-09
WBGene00013289	-0.886343	5.51376	40.8722	1.62519e-10	1.97469e-09
WBGene00006130	7.13484	-1.4965	40.8239	1.66587e-10	2.0229e-09
WBGene00006993	0.746761	6.32459	40.8119	1.67608e-10	2.03393e-09
WBGene00018006	0.697449	6.76026	40.8109	1.67697e-10	2.03393e-09
WBGene00000170	-0.95256	3.53399	40.8077	1.67974e-10	2.03606e-09
WBGene00018865	-1.83033	0.572812	40.7795	1.70413e-10	2.06439e-09
WBGene00019569	1.35596	1.80113	40.7483	1.73154e-10	2.09633e-09
WBGene00000777	0.774426	7.01958	40.7244	1.75281e-10	2.12081e-09
WBGene00020140	-0.994994	2.91294	40.716	1.7604e-10	2.12872e-09
WBGene00011062	1.00573	2.82663	40.648	1.82273e-10	2.20278e-09
WBGene00007761	0.681836	7.84575	40.6236	1.8456e-10	2.22908e-09
WBGene00003912	0.804628	6.25478	40.5919	1.87584e-10	2.26425e-09
WBGene00020612	-1.51241	1.23515	40.5877	1.87988e-10	2.26777e-09
WBGene00012345	1.12549	2.37558	40.5771	1.89008e-10	2.27871e-09
WBGene00018719	-0.92008	3.51667	40.5663	1.90056e-10	2.28998e-09
WBGene00018317	0.804225	5.75714	40.5643	1.90252e-10	2.29097e-09
WBGene00020836	-0.845844	4.24934	40.5378	1.92854e-10	2.32091e-09
WBGene00001058	0.700231	7.76864	40.5271	1.93904e-10	2.33216e-09
WBGene00012324	-0.91983	3.77507	40.509	1.95717e-10	2.35257e-09
WBGene00018446	0.839627	4.69939	40.487	1.97931e-10	2.37776e-09
WBGene00003597	-0.969235	3.88615	40.4632	2.00354e-10	2.40544e-09
WBGene00007257	-0.973009	3.46021	40.4434	2.02396e-10	2.42851e-09
WBGene00007110	0.771964	7.80364	40.4406	2.02685e-10	2.43053e-09
WBGene00004324	0.696694	6.80303	40.4327	2.03503e-10	2.43889e-09
WBGene00009057	-0.814186	4.84957	40.4157	2.05281e-10	2.45859e-09
WBGene00017587	1.12273	2.26689	40.4147	2.0539e-10	2.45859e-09
WBGene00044260	-1.28214	1.78787	40.4083	2.06064e-10	2.4652e-09
WBGene00007209	1.00818	3.07518	40.375	2.09609e-10	2.50576e-09
WBGene00016281	-1.79401	0.858263	40.3741	2.09703e-10	2.50576e-09
WBGene00013151	-0.77784	5.04774	40.3569	2.11554e-10	2.52638e-09
WBGene00013866	-0.806941	4.6452	40.3262	2.14912e-10	2.56497e-09
WBGene00001626	-2.97978	-0.728844	40.2962	2.18235e-10	2.60308e-09
WBGene00013809	-1.00326	3.07128	40.288	2.19151e-10	2.61246e-09
WBGene00006603	-0.722414	6.51662	40.2262	2.2619e-10	2.69479e-09
WBGene00006638	0.7274	6.05311	40.2048	2.28686e-10	2.72292e-09
WBGene00008968	0.828254	5.90995	40.1997	2.29286e-10	2.72845e-09
WBGene00001520	-0.698935	6.92403	40.1796	2.3166e-10	2.75507e-09
WBGene00022373	-0.730401	6.50282	40.1775	2.31898e-10	2.75629e-09
WBGene00009365	0.688025	8.77061	40.161	2.33874e-10	2.77798e-09
WBGene00012917	-1.24082	2.13969	40.1599	2.33999e-10	2.77798e-09
WBGene00000726	-0.97671	2.97223	40.1333	2.37208e-10	2.81442e-09
WBGene00022689	-1.8629	0.471733	40.1215	2.38642e-10	2.82978e-09
WBGene00009245	0.762586	6.98549	40.1184	2.39028e-10	2.83268e-09
WBGene00001669	-1.10392	2.52003	40.0783	2.43988e-10	2.88977e-09
WBGene00010314	-1.62197	1.61748	40.0649	2.45657e-10	2.90784e-09
WBGene00015555	-0.701901	6.67822	40.0624	2.45981e-10	2.90995e-09
WBGene00020267	-1.9555	0.278701	39.9974	2.54303e-10	3.00664e-09
WBGene00009185	0.78933	4.98896	39.9665	2.58362e-10	3.05285e-09
WBGene00000615	0.800386	5.09029	39.9614	2.59035e-10	3.059e-09
WBGene00020128	-0.709747	6.54893	39.9567	2.59652e-10	3.0645e-09
WBGene00022124	0.859638	5.70862	39.9524	2.60229e-10	3.06824e-09
WBGene00020234	0.699896	7.36871	39.9521	2.60273e-10	3.06824e-09
WBGene00013738	-0.704132	6.41511	39.9253	2.63862e-10	3.10873e-09
WBGene00015240	0.880904	5.06323	39.9106	2.65855e-10	3.13038e-09
WBGene00014000	0.935459	3.64362	39.9054	2.66569e-10	3.13697e-09
WBGene00013705	-3.54344	-0.965875	39.8775	2.70402e-10	3.18021e-09
WBGene00011362	2.8569	-0.548425	39.8762	2.70575e-10	3.1804e-09
WBGene00019321	-1.4399	1.21151	39.8528	2.73845e-10	3.21696e-09
WBGene00019204	-0.813582	4.41696	39.845	2.74935e-10	3.22789e-09
WBGene00022788	-1.06799	2.5834	39.8352	2.76313e-10	3.24218e-09
WBGene00006819	-0.768765	8.84349	39.8299	2.77066e-10	3.24913e-09
WBGene00000512	1.01569	2.8934	39.8284	2.7729e-10	3.24986e-09
WBGene00012011	1.83278	0.375116	39.8132	2.79452e-10	3.27331e-09
WBGene00010859	-1.38017	1.66353	39.7883	2.83038e-10	3.31338e-09
WBGene00022155	-1.02917	2.78696	39.7655	2.86361e-10	3.35034e-09
WBGene00000686	-0.856956	4.75926	39.7169	2.93572e-10	3.43272e-09
WBGene00008278	-2.12008	0.0249651	39.7125	2.94231e-10	3.43843e-09
WBGene00011292	0.67518	7.17917	39.7101	2.94592e-10	3.44066e-09
WBGene00004371	0.708563	8.93078	39.6964	2.96665e-10	3.46286e-09
WBGene00012294	-2.76646	-0.578065	39.6789	2.99342e-10	3.49209e-09
WBGene00000876	0.696916	7.26196	39.6615	3.02027e-10	3.52138e-09
WBGene00022262	2.27732	-0.179811	39.6594	3.02348e-10	3.52309e-09
WBGene00001631	-0.790919	5.40526	39.6498	3.03831e-10	3.53832e-09
WBGene00009188	0.82124	6.03922	39.6363	3.05936e-10	3.56079e-09
WBGene00009226	2.3341	-0.217636	39.6225	3.08107e-10	3.58398e-09
WBGene00018360	-1.13281	2.39495	39.6036	3.11108e-10	3.6168e-09
WBGene00011904	-0.839167	4.2931	39.5906	3.13192e-10	3.63894e-09
WBGene00006772	-0.934582	3.56281	39.5187	3.24937e-10	3.77323e-09
WBGene00044072	0.756893	5.56713	39.4852	3.30557e-10	3.83629e-09
WBGene00006438	-0.761203	6.64484	39.4677	3.33537e-10	3.86865e-09
WBGene00020822	0.725938	6.1986	39.4293	3.40161e-10	3.94321e-09
WBGene00001248	-0.950288	3.41479	39.4036	3.44666e-10	3.99314e-09
WBGene00012812	-0.880222	5.95184	39.3844	3.48067e-10	4.03023e-09
WBGene00016201	-0.79406	5.5291	39.3752	3.49706e-10	4.04689e-09
WBGene00011401	-0.771224	4.93157	39.3419	3.5572e-10	4.11412e-09
WBGene00021604	1.54223	1.12339	39.2969	3.64023e-10	4.20774e-09
WBGene00004173	-1.1108	3.47534	39.287	3.65871e-10	4.22668e-09
WBGene00003230	0.699765	8.62692	39.2573	3.71481e-10	4.28904e-09
WBGene00006546	0.95831	4.18701	39.2193	3.78771e-10	4.3707e-09
WBGene00009645	-0.875267	5.3742	39.2148	3.79658e-10	4.37695e-09
WBGene00017515	-0.94178	3.27483	39.2143	3.79747e-10	4.37695e-09
WBGene00017842	-1.3714	1.32463	39.1964	3.83256e-10	4.41488e-09
WBGene00022279	-0.745008	5.44932	39.1939	3.83742e-10	4.41796e-09
WBGene00020576	-0.881888	5.61657	39.1902	3.84463e-10	4.42373e-09
WBGene00020245	-1.24415	2.33068	39.1783	3.86812e-10	4.44823e-09
WBGene00012435	0.716483	6.95619	39.1266	3.97195e-10	4.56503e-09
WBGene00018998	0.710238	6.52453	39.1139	3.99783e-10	4.59216e-09
WBGene00003155	0.708657	8.26781	39.0967	4.03333e-10	4.6303e-09
WBGene00009213	-1.55472	1.36798	39.0894	4.04843e-10	4.64499e-09
WBGene00017194	-2.09801	0.0701003	39.0683	4.09235e-10	4.69272e-09
WBGene00015023	0.673638	7.01395	39.047	4.13724e-10	4.74088e-09
WBGene00014075	0.759192	5.7406	39.0461	4.13905e-10	4.74088e-09
WBGene00020990	-0.83891	4.14955	39.0406	4.15073e-10	4.74846e-09
WBGene00019935	-0.861225	3.79501	39.0389	4.15446e-10	4.74846e-09
WBGene00015043	-0.787132	5.56396	39.0389	4.15449e-10	4.74846e-09
WBGene00017060	1.96309	0.504031	39.0386	4.15508e-10	4.74846e-09
WBGene00014016	0.787346	7.34644	39.0221	4.19032e-10	4.78602e-09
WBGene00007877	-0.820855	4.28642	39.011	4.21426e-10	4.81065e-09
WBGene00001833	0.702894	8.38492	38.9984	4.24155e-10	4.83906e-09
WBGene00008669	-0.725923	5.87973	38.9972	4.24407e-10	4.83919e-09
WBGene00019997	0.783531	4.99586	38.9884	4.2633e-10	4.85838e-09
WBGene00013917	0.810239	5.49841	38.984	4.273e-10	4.86668e-09
WBGene00013976	-1.28168	1.94062	38.9759	4.29071e-10	4.8841e-09
WBGene00000485	-1.01693	3.36367	38.9705	4.30258e-10	4.89485e-09
WBGene00004020	-0.722311	5.89096	38.9631	4.31884e-10	4.91058e-09
WBGene00012375	-0.705066	6.56303	38.9544	4.33814e-10	4.92974e-09
WBGene00016785	3.58605	-0.723306	38.9366	4.37792e-10	4.97215e-09
WBGene00019060	0.773027	4.98071	38.9333	4.38545e-10	4.97791e-09
WBGene00003601	1.2497	3.47715	38.9084	4.44176e-10	5.03899e-09
WBGene00007431	-1.06887	2.56393	38.9024	4.45544e-10	5.05166e-09
WBGene00012786	-0.839733	4.19111	38.8512	4.57375e-10	5.1829e-09
WBGene00013475	1.55624	1.01698	38.8376	4.60559e-10	5.21605e-09
WBGene00017881	-0.670602	7.50934	38.7973	4.70188e-10	5.32212e-09
WBGene00017554	-1.28468	2.03243	38.7923	4.71377e-10	5.33258e-09
WBGene00015630	-1.14963	2.03632	38.7835	4.73513e-10	5.35374e-09
WBGene00016018	-0.863466	5.836	38.7746	4.75668e-10	5.37511e-09
WBGene00013906	1.07426	3.17823	38.771	4.76559e-10	5.38215e-09
WBGene00003210	0.726632	9.73021	38.7485	4.82075e-10	5.44141e-09
WBGene00011734	0.852429	6.05628	38.7407	4.83999e-10	5.46008e-09
WBGene00021629	-1.25593	1.98242	38.6736	5.00934e-10	5.64796e-09
WBGene00045246	1.56611	1.23989	38.6693	5.02037e-10	5.65724e-09
WBGene00016138	0.959274	3.50606	38.5663	5.29255e-10	5.96061e-09
WBGene00006959	0.669993	7.9174	38.5524	5.33043e-10	5.99993e-09
WBGene00010990	0.680565	7.05762	38.548	5.34246e-10	6.01012e-09
WBGene00013524	-1.3425	1.78812	38.5052	5.46085e-10	6.13988e-09
WBGene00008089	-0.804056	4.36922	38.4837	5.52118e-10	6.20425e-09
WBGene00006677	-1.05657	2.92349	38.4432	5.63707e-10	6.33096e-09
WBGene00019819	-0.689856	7.97955	38.3959	5.77548e-10	6.4828e-09
WBGene00019606	0.671772	7.56605	38.3784	5.82729e-10	6.53732e-09
WBGene00006364	-0.785456	4.90722	38.3477	5.91989e-10	6.63751e-09
WBGene00018647	1.29756	1.42844	38.3452	5.92749e-10	6.64234e-09
WBGene00002216	-0.864455	4.51536	38.3358	5.9559e-10	6.67047e-09
WBGene00000779	-0.748723	7.29777	38.3272	5.98227e-10	6.6963e-09
WBGene00010773	-2.15614	0.0471382	38.3035	6.05548e-10	6.77448e-09
WBGene00020104	-0.890671	3.78058	38.2975	6.07391e-10	6.79133e-09
WBGene00009755	-1.00063	3.33848	38.2932	6.08736e-10	6.80261e-09
WBGene00006815	-0.758641	5.61339	38.2871	6.10644e-10	6.82015e-09
WBGene00044253	-1.28052	1.89897	38.2754	6.14337e-10	6.85761e-09
WBGene00020343	0.889872	3.58729	38.2665	6.17146e-10	6.88515e-09
WBGene00021342	-2.66429	-0.525468	38.1883	6.42359e-10	7.16248e-09
WBGene00019459	1.15632	2.36278	38.1802	6.45032e-10	7.18831e-09
WBGene00020473	1.81881	0.838563	38.1234	6.6409e-10	7.39662e-09
WBGene00010903	-1.01907	2.89436	38.1108	6.68397e-10	7.44048e-09
WBGene00011106	-0.794792	4.43681	38.1061	6.69991e-10	7.45015e-09
WBGene00013516	-1.25	1.6158	38.1061	6.70004e-10	7.45015e-09
WBGene00007548	-1.28874	1.47197	38.0919	6.749e-10	7.50046e-09
WBGene00003805	0.761232	6.00078	38.067	6.83559e-10	7.5925e-09
WBGene00002052	-0.795499	5.07771	38.0086	7.04335e-10	7.81898e-09
WBGene00005003	1.25802	2.09878	38.0039	7.06035e-10	7.83353e-09
WBGene00010117	-0.809561	5.55961	37.9968	7.08623e-10	7.85793e-09
WBGene00016758	-0.886038	3.73673	37.9909	7.1076e-10	7.8773e-09
WBGene00020684	0.728364	7.17535	37.9897	7.11191e-10	7.87775e-09
WBGene00017735	0.695483	7.09969	37.9767	7.15945e-10	7.92606e-09
WBGene00022867	-1.04351	2.89659	37.9334	7.32006e-10	8.09942e-09
WBGene00009313	-1.01545	3.06478	37.8813	7.51823e-10	8.31413e-09
WBGene00007142	-0.765015	5.86293	37.8524	7.63043e-10	8.43359e-09
WBGene00009376	-1.09751	2.50951	37.8401	7.67863e-10	8.48221e-09
WBGene00003562	0.956057	3.37342	37.8329	7.70706e-10	8.50896e-09
WBGene00012804	0.820326	4.55921	37.8284	7.7249e-10	8.524e-09
WBGene00012679	-2.21602	-0.111346	37.8089	7.80242e-10	8.60483e-09
WBGene00007102	1.02602	4.70873	37.8013	7.83305e-10	8.63389e-09
WBGene00023432	-0.952719	3.67257	37.7842	7.902e-10	8.70514e-09
WBGene00016169	0.849574	4.7954	37.777	7.93121e-10	8.73255e-09
WBGene00001435	2.15823	-0.059106	37.7558	8.0179e-10	8.82059e-09
WBGene00009518	0.984943	2.93535	37.7553	8.01991e-10	8.82059e-09
WBGene00013291	-0.793732	5.00446	37.7404	8.08133e-10	8.88331e-09
WBGene00008935	-1.93313	0.222469	37.7287	8.13001e-10	8.93195e-09
WBGene00011719	-0.862642	4.10475	37.7153	8.18608e-10	8.98866e-09
WBGene00018954	0.760935	5.03415	37.7006	8.24802e-10	9.05174e-09
WBGene00020397	-0.819409	4.26185	37.6811	8.33099e-10	9.13783e-09
WBGene00001606	0.729934	7.62593	37.6653	8.39872e-10	9.20711e-09
WBGene00044018	-2.01711	0.396976	37.6543	8.44602e-10	9.25394e-09
WBGene00019907	-0.996375	3.61308	37.6406	8.50577e-10	9.31435e-09
WBGene00000099	0.681004	6.70373	37.6187	8.60169e-10	9.41428e-09
WBGene00017620	-0.725302	5.77932	37.54	8.95558e-10	9.79628e-09
WBGene00009493	-1.17423	2.41863	37.5227	9.03538e-10	9.87823e-09
WBGene00004027	0.811157	5.6052	37.5183	9.05579e-10	9.89517e-09
WBGene00022382	-0.883077	5.82917	37.5017	9.13333e-10	9.9745e-09
WBGene00014151	0.713181	7.07555	37.4951	9.1642e-10	1.00028e-08
WBGene00019435	-1.37301	3.02345	37.4831	9.22105e-10	1.00594e-08
WBGene00007342	1.99553	0.0665052	37.4333	9.45935e-10	1.03138e-08
WBGene00012916	2.95217	-0.791741	37.4109	9.56877e-10	1.04275e-08
WBGene00004960	0.81624	4.7278	37.3856	9.69344e-10	1.05576e-08
WBGene00009090	-1.5884	0.980137	37.3581	9.83118e-10	1.07019e-08
WBGene00001006	-0.798518	4.56958	37.3223	1.00131e-09	1.0894e-08
WBGene00019129	0.898511	3.70299	37.3159	1.00461e-09	1.09241e-08
WBGene00019667	1.19364	2.03494	37.2763	1.02522e-09	1.11421e-08
WBGene00015820	-1.10011	2.30281	37.2209	1.05478e-09	1.14572e-08
WBGene00019472	2.81804	-0.731105	37.2012	1.06551e-09	1.15676e-08
WBGene00004801	-0.937157	3.65521	37.1855	1.07412e-09	1.16547e-08
WBGene00003690	-0.829686	3.98529	37.1176	1.11217e-09	1.20612e-08
WBGene00010915	-1.1154	2.6422	37.1063	1.11864e-09	1.21248e-08
WBGene00019347	-0.854228	4.26767	37.0913	1.12724e-09	1.22114e-08
WBGene00012618	-3.44514	-1.03496	37.0842	1.13136e-09	1.22495e-08
WBGene00012527	0.785786	4.99289	37.0648	1.14269e-09	1.23655e-08
WBGene00015627	-0.862009	3.79208	37.0415	1.15641e-09	1.25074e-08
WBGene00023409	0.791797	4.83009	37.0195	1.16952e-09	1.26398e-08
WBGene00021352	0.681183	6.50256	37.0189	1.16991e-09	1.26398e-08
WBGene00017055	-2.12516	0.444872	36.9568	1.20777e-09	1.30418e-08
WBGene00016014	0.711059	6.9754	36.9398	1.21833e-09	1.31488e-08
WBGene00020632	-0.924658	3.08019	36.922	1.2295e-09	1.32623e-08
WBGene00017738	0.72747	6.01741	36.9142	1.23445e-09	1.33086e-08
WBGene00000669	-1.09435	3.62158	36.9073	1.23883e-09	1.33487e-08
WBGene00021457	-2.16566	-0.151831	36.8933	1.24777e-09	1.3437e-08
WBGene00019608	0.643937	8.28535	36.8923	1.24836e-09	1.3437e-08
WBGene00004003	-0.788489	5.12177	36.8863	1.25221e-09	1.34712e-08
WBGene00015577	0.738945	5.39841	36.883	1.25435e-09	1.34871e-08
WBGene00013093	0.727543	5.57086	36.878	1.25754e-09	1.35143e-08
WBGene00022859	-0.864188	3.80094	36.8737	1.26035e-09	1.35372e-08
WBGene00019967	0.899979	3.35239	36.8667	1.26488e-09	1.35786e-08
WBGene00001119	0.99556	2.6389	36.8472	1.27762e-09	1.37081e-08
WBGene00012883	-1.96318	0.188519	36.8443	1.27947e-09	1.37183e-08
WBGene00045416	1.25081	2.27176	36.8436	1.27993e-09	1.37183e-08
WBGene00008137	0.936365	3.2606	36.8332	1.28682e-09	1.37848e-08
WBGene00017279	0.925303	3.2839	36.8069	1.30429e-09	1.39645e-08
WBGene00022400	0.743728	5.09305	36.8019	1.30762e-09	1.39928e-08
WBGene00021994	0.738942	5.94179	36.7796	1.32267e-09	1.41463e-08
WBGene00012313	-3.50974	-0.989166	36.7751	1.32574e-09	1.41716e-08
WBGene00013080	-0.732864	5.42093	36.7097	1.37092e-09	1.46469e-08
WBGene00015684	-1.07192	6.37291	36.6807	1.39153e-09	1.48592e-08
WBGene00014262	-0.849044	5.80728	36.6744	1.396e-09	1.4899e-08
WBGene00009627	0.737477	5.40073	36.6726	1.3973e-09	1.4905e-08
WBGene00007979	0.695875	6.65798	36.6664	1.40175e-09	1.49446e-08
WBGene00050896	-1.76131	0.448953	36.6653	1.40253e-09	1.4945e-08
WBGene00011487	-0.68863	7.36905	36.6571	1.40843e-09	1.5e-08
WBGene00018189	-2.00185	0.234929	36.6202	1.43539e-09	1.5279e-08
WBGene00000958	-0.926689	3.12672	36.602	1.44886e-09	1.54143e-08
WBGene00000169	-0.748589	5.57803	36.5934	1.45526e-09	1.54742e-08
WBGene00012930	-0.698035	6.09631	36.5866	1.46035e-09	1.55202e-08
WBGene00006753	-0.752558	4.88529	36.5549	1.48423e-09	1.57657e-08
WBGene00020843	0.730729	5.12651	36.5486	1.48904e-09	1.58084e-08
WBGene00004474	-0.652606	9.6895	36.5473	1.49006e-09	1.58109e-08
WBGene00021093	0.735415	5.6784	36.538	1.49716e-09	1.5878e-08
WBGene00011788	0.727851	5.12231	36.5312	1.50242e-09	1.59254e-08
WBGene00001817	-0.86183	3.65524	36.5243	1.50774e-09	1.59734e-08
WBGene00002251	0.783495	7.57373	36.4818	1.541e-09	1.63171e-08
WBGene00022771	0.866505	4.06596	36.4628	1.5561e-09	1.64684e-08
WBGene00022466	0.819192	5.80603	36.4224	1.58864e-09	1.68039e-08
WBGene00013723	-0.951431	4.3417	36.3595	1.64077e-09	1.73462e-08
WBGene00006779	-0.738452	5.51085	36.349	1.64963e-09	1.74308e-08
WBGene00021147	-0.801699	4.17696	36.3468	1.65152e-09	1.74416e-08
WBGene00007688	-0.982278	2.71662	36.3244	1.67062e-09	1.76341e-08
WBGene00001563	0.681036	7.92181	36.3219	1.67273e-09	1.76471e-08
WBGene00020557	-0.729159	5.58698	36.2947	1.69625e-09	1.7886e-08
WBGene00017283	-0.65795	6.7277	36.2746	1.71386e-09	1.80622e-08
WBGene00013920	-0.717129	5.47177	36.2617	1.72521e-09	1.81723e-08
WBGene00019663	-1.10244	3.44831	36.2348	1.74918e-09	1.84152e-08
WBGene00009943	-0.843688	3.71693	36.2223	1.76048e-09	1.85245e-08
WBGene00007278	0.702696	5.97551	36.217	1.76527e-09	1.85652e-08
WBGene00020592	-0.697829	6.10348	36.2152	1.76691e-09	1.85728e-08
WBGene00000298	-0.787208	5.31902	36.1928	1.7873e-09	1.87774e-08
WBGene00010943	-0.871848	3.68198	36.1737	1.80494e-09	1.89528e-08
WBGene00009079	1.19483	2.11821	36.0927	1.88153e-09	1.9745e-08
WBGene00007357	-0.985429	3.2259	36.0918	1.88234e-09	1.9745e-08
WBGene00003731	-0.940054	3.84174	36.0826	1.89127e-09	1.98284e-08
WBGene00000179	-0.76376	4.70119	36.0798	1.894e-09	1.98467e-08
WBGene00009416	0.773607	4.47585	36.0661	1.90733e-09	1.9976e-08
WBGene00022261	2.04418	0.319847	36.0511	1.92213e-09	2.01206e-08
WBGene00011066	0.791158	6.53365	36.0397	1.9334e-09	2.0228e-08
WBGene00004782	0.821007	7.86492	36.0325	1.94057e-09	2.02925e-08
WBGene00019820	-0.685934	6.34873	36.0284	1.94461e-09	2.0316e-08
WBGene00020569	-0.910548	3.24708	36.0282	1.94483e-09	2.0316e-08
WBGene00013652	-0.774742	5.69363	36.0232	1.94984e-09	2.03517e-08
WBGene00016587	-1.25361	1.99209	36.0228	1.95026e-09	2.03517e-08
WBGene00000684	-1.46898	1.454	35.996	1.97723e-09	2.06225e-08
WBGene00003442	-1.19946	2.75016	35.9611	2.01298e-09	2.09845e-08
WBGene00000214	-0.633913	10.2479	35.9581	2.01602e-09	2.10054e-08
WBGene00021188	3.4778	-1.06031	35.952	2.02238e-09	2.10607e-08
WBGene00044489	-1.26811	1.65194	35.9434	2.03138e-09	2.11435e-08
WBGene00011898	0.818252	6.26232	35.9377	2.03728e-09	2.1194e-08
WBGene00009939	1.14402	1.9198	35.9326	2.04262e-09	2.12386e-08
WBGene00008874	-1.37178	1.48319	35.9305	2.04484e-09	2.12508e-08
WBGene00002992	0.736932	5.83744	35.9279	2.04752e-09	2.12676e-08
WBGene00002148	0.663637	7.28329	35.917	2.05902e-09	2.13761e-08
WBGene00012387	-1.60883	1.4349	35.9098	2.06666e-09	2.14444e-08
WBGene00013257	1.80883	1.32233	35.8851	2.09299e-09	2.17064e-08
WBGene00001281	0.739206	6.50074	35.8841	2.09414e-09	2.17072e-08
WBGene00005655	-0.943677	2.92432	35.8523	2.12859e-09	2.2053e-08
WBGene00020376	0.753596	5.34198	35.8024	2.18384e-09	2.26044e-08
WBGene00013860	-0.982165	2.72466	35.8022	2.18406e-09	2.26044e-08
WBGene00011755	-0.801676	4.08483	35.7833	2.20525e-09	2.28121e-08
WBGene00020808	-0.757249	9.72813	35.7769	2.21251e-09	2.28754e-08
WBGene00010605	-0.671321	7.90275	35.7594	2.23251e-09	2.30704e-08
WBGene00004910	-1.19062	2.11261	35.7384	2.25674e-09	2.33089e-08
WBGene00008311	-0.710205	5.83846	35.7244	2.27294e-09	2.34642e-08
WBGene00013297	0.642029	7.33186	35.7067	2.29379e-09	2.36674e-08
WBGene00000466	0.661708	7.03338	35.6819	2.32315e-09	2.3958e-08
WBGene00016421	0.747156	6.23773	35.6657	2.34255e-09	2.41457e-08
WBGene00008487	-1.78602	0.622061	35.5766	2.45212e-09	2.52622e-08
WBGene00018221	-0.830358	4.2307	35.5565	2.47758e-09	2.55115e-08
WBGene00019270	-0.864488	3.64659	35.5474	2.48922e-09	2.56182e-08
WBGene00004488	-0.628432	10.0109	35.5315	2.50955e-09	2.58143e-08
WBGene00002059	-0.640461	7.85677	35.5302	2.51125e-09	2.58187e-08
WBGene00008651	-1.24329	2.69649	35.5225	2.5212e-09	2.59077e-08
WBGene00022767	-2.09852	0.0131294	35.5206	2.52368e-09	2.592e-08
WBGene00012761	-1.22209	1.64604	35.5093	2.53839e-09	2.60579e-08
WBGene00013978	1.41991	1.44617	35.4925	2.56038e-09	2.62703e-08
WBGene00010617	-0.979147	2.61215	35.4593	2.60441e-09	2.67084e-08
WBGene00019346	-1.13235	1.87823	35.4498	2.61705e-09	2.68244e-08
WBGene00044156	-1.58631	0.835664	35.3549	2.74775e-09	2.81498e-08
WBGene00016701	0.734085	5.34744	35.3471	2.7588e-09	2.82487e-08
WBGene00045265	-1.27326	2.46477	35.3338	2.77773e-09	2.84281e-08
WBGene00003448	-6.85572	-1.70982	35.3276	2.78659e-09	2.85042e-08
WBGene00011324	0.701184	6.04545	35.3262	2.78856e-09	2.851e-08
WBGene00006836	-0.675372	7.01323	35.2959	2.83227e-09	2.89422e-08
WBGene00015326	-0.634298	8.4891	35.2908	2.8397e-09	2.90034e-08
WBGene00003625	-0.71013	5.79068	35.2892	2.84199e-09	2.90121e-08
WBGene00010556	-0.630734	9.79549	35.2865	2.84599e-09	2.90246e-08
WBGene00003728	-0.8365	3.82981	35.2864	2.84608e-09	2.90246e-08
WBGene00007236	-0.92404	2.92231	35.2702	2.86988e-09	2.92525e-08
WBGene00021454	-2.18453	-0.059194	35.258	2.888e-09	2.94223e-08
WBGene00016243	0.660533	7.81733	35.256	2.89095e-09	2.94375e-08
WBGene00019169	-1.07404	2.12145	35.2544	2.89334e-09	2.9447e-08
WBGene00011612	-1.15042	1.88192	35.2452	2.90699e-09	2.9571e-08
WBGene00001972	0.636049	7.29448	35.2393	2.91583e-09	2.9646e-08
WBGene00017344	1.34673	5.06171	35.229	2.9313e-09	2.97883e-08
WBGene00011672	1.89493	0.466245	35.2267	2.93478e-09	2.98086e-08
WBGene00000515	-0.728433	5.65951	35.1907	2.9894e-09	3.03481e-08
WBGene00006824	-0.819464	4.21444	35.187	2.99522e-09	3.03919e-08
WBGene00012926	-0.931405	3.05977	35.169	3.02291e-09	3.06575e-08
WBGene00018090	0.67554	6.71647	35.166	3.02769e-09	3.06905e-08
WBGene00007509	-1.17009	1.82531	35.1637	3.03125e-09	3.07112e-08
WBGene00015635	0.682068	6.98381	35.1467	3.05783e-09	3.09649e-08
WBGene00020913	-1.9862	0.196621	35.1192	3.10129e-09	3.13893e-08
WBGene00010038	0.793018	5.15605	35.1107	3.11479e-09	3.15102e-08
WBGene00021645	-0.701691	5.82924	35.0839	3.15799e-09	3.19312e-08
WBGene00001796	-0.83113	3.94971	35.018	3.26664e-09	3.30132e-08
WBGene00020527	2.04475	0.0467161	35.0146	3.2724e-09	3.30548e-08
[truncated: 18,184 more rows]
